# Supplementary material for: {2-[(5-Bromo-2-oxidobenzyl­idene)amino-κ2 N,O]-3-methyl­penta­noato-κO}(1,10-phenanthroline-κ2 N,N′)copper(II) dihydrate
Source: Acta Crystallogr Sect E Struct Rep Online. 2008 May 3;64(Pt 6):m760. doi: 10.1107/S1600536808009495 (PMC2961405; doi:10.1107/S1600536808009495)
Supplement: Supplementary file 1 [file e-64-0m760-sup1.cif]

##############################################################################
###                                                                        ###
###        Electronic paper (Acta Crystallographica Section E)             ###
###                                                                        ###
##############################################################################
#                                                                            #
# This CIF contains the data in a paper accepted for publication in Acta     #
# Crystallographica Section E. It conforms to the requirements of Notes      #
# for Authors for Section E, and has been peer reviewed under the auspices   #
# of the IUCr Commission on Journals.                                        #
#                                                                            #
# Full details of the Crystallographic Information File format               #
# are given in the paper "The Crystallographic Information File (CIF):       #
# a New Standard Archive File for Crystallography" by S. R. Hall, F. H.      #
# Allen and I. D. Brown [Acta Cryst. (1991), A47, 655-685].                  #
#                                                                            #
# The current version of the core CIF dictionary is obtainable from          #
# ftp://ftp.iucr.org/pub/cif_core.dic. The current version number is 2.4.    #
#                                                                            #
# Software is freely available for graphical display of the structure(s) in  #
# this CIF.  For information consult the CIF home page http://www.iucr.org/  #
# cif/home.html                                                              #
#                                                                            #
# This file may be used for bona fide research purposes within the           #
# scientific community so long as proper attribution is given to the journal # 
# article from which it was obtained.                                        #
#                                                                            #
##############################################################################
                                             
data_global
_audit_creation_method     'SHELX97'
_journal_date_recd_electronic     2008-03-31
_journal_date_accepted     2008-04-07
_journal_name_full     'Acta Crystallographica, Section E'
_journal_year     2008
_journal_volume     64
_journal_issue      6
_journal_page_first     m760
_journal_page_last     m760
_journal_paper_category     QM
_journal_coeditor_code     BT2691
_publ_contact_author
;
     Zheng, Liu
     Key Laboratory of Nonferrous Metal Materials and Processing Technology
      (Department of Material and Chemical Engineering,
     Guilin University of Technology),
      Ministry of Education,
      Guilin, 541004
      People's Republic of China
;
_publ_contact_author_email     lisa4.6@163.com
_publ_contact_author_fax     '86 773 5896671'
_publ_contact_author_phone     '86 773 5896672'
_publ_section_title
;\
{2-[(5-Bromo-2-oxidobenzylidene)amino-\k^2^<i>N</i>,<i>O</i>]-3-\
methylpentanoato-\k<i>O</i>}(1,10-phenanthroline-\k^2^<i>N</i>,<i>N'</i>)\
copper(II) dihydrate
;
loop_
    _publ_author_name
    _publ_author_address
    'Liu, Zheng'
;      Key Laboratory of Non-ferrous Metal Materials and Processing Technology
      Department of Materials and Chemical Engineering,
       Guilin University of Technology, Ministry of Education,
       Guilin 541004
       People's Republic of China
;
    'Wang, Yong-Liao'
;      Key Laboratory of Non-ferrous Metal Materials and Processing Technology
      Department of Materials and Chemical Engineering,
      Guilin University of Technology, Ministry of Education,
       Guilin 541004
      People's Republic of China
;
    'Wang, Yuan'
;      Key Laboratory of Non-ferrous Metal Materials and Processing Technology
      Department of Materials and Chemical Engineering,
      Guilin University of Technology, Ministry of Education,
       Guilin 541004
      People's Republic of China
;
data_I
_audit_creation_method     SHELXL-97
_chemical_name_systematic
;
{2-[(5-Bromo-2-oxidobenzylidene)amino-\k^2^N,O]-3-methylpentanoato-\kO}(1,10-
phenanthroline-\k^2^<i>N</i>,<i>N'</i>)copper(II)
;
_chemical_name_common     ?
_chemical_formula_moiety     'C25 H22 Br Cu N3 O3, 2(H2 O)'
_chemical_formula_sum     'C25 H26 Br Cu N3 O5'
_chemical_formula_iupac     '[Cu (C13 H14 Br N O3) (C12 H8 N2)], 2H2 O'
_chemical_formula_weight     591.94
_chemical_melting_point     ?
_symmetry_cell_setting     Monoclinic
_symmetry_space_group_name_H-M     'P 21'
loop_
    _symmetry_equiv_pos_as_xyz
    'x, y, z'
    '-x, y+1/2, -z'
_cell_length_a     10.6184(18)
_cell_length_b     6.0520(16)
_cell_length_c     19.777(3)
_cell_angle_alpha     90.00
_cell_angle_beta     93.481(2)
_cell_angle_gamma     90.00
_cell_volume     1268.5(4)
_cell_formula_units_Z     2
_cell_measurement_reflns_used     1263
_cell_measurement_theta_min     2.232
_cell_measurement_theta_max     17.975
_cell_measurement_temperature     298(2)
_exptl_crystal_description     block
_exptl_crystal_colour     green
_exptl_crystal_size_max     0.65
_exptl_crystal_size_mid     0.10
_exptl_crystal_size_min     0.07
_exptl_crystal_density_diffrn     1.550
_exptl_crystal_density_meas     ?
_exptl_crystal_density_method     'not measured'
_exptl_crystal_F_000     602
_exptl_absorpt_coefficient_mu     2.476
_exptl_absorpt_correction_type     multi-scan
_exptl_absorpt_process_details     '(SADABS; Sheldrick, 1996)'
_exptl_absorpt_correction_T_min     0.2960
_exptl_absorpt_correction_T_max     0.8458
_exptl_special_details
;
;
_diffrn_ambient_temperature     298(2)
_diffrn_radiation_type     MoK\a
_diffrn_radiation_wavelength     0.71073
_diffrn_radiation_source     'fine-focus sealed tube'
_diffrn_radiation_monochromator     graphite
_diffrn_measurement_device_type     'Bruker SMART CCD area-detector'
_diffrn_measurement_method     '\f and \w'
_diffrn_detector_area_resol_mean     ?
_diffrn_reflns_number     6692
_diffrn_reflns_av_R_equivalents     0.0534
_diffrn_reflns_av_sigmaI/netI     0.1337
_diffrn_reflns_theta_min     1.92
_diffrn_reflns_theta_max     25.01
_diffrn_reflns_theta_full     25.01
_diffrn_measured_fraction_theta_max     0.996
_diffrn_measured_fraction_theta_full     0.996
_diffrn_reflns_limit_h_min     -12
_diffrn_reflns_limit_h_max     10
_diffrn_reflns_limit_k_min     -7
_diffrn_reflns_limit_k_max     7
_diffrn_reflns_limit_l_min     -23
_diffrn_reflns_limit_l_max     21
_diffrn_standards_number     ?
_diffrn_standards_interval_count     ?
_diffrn_standards_interval_time     ?
_diffrn_standards_decay_%     ?
_refine_special_details
;
Refinement of <i>F</i>^2^ against ALL reflections. The weighted <i>R</i>-factor
<i>wR</i> and goodness of fit <i>S</i> are based on <i>F</i>^2^, conventional
<i>R</i>-factors <i>R</i> are based on <i>F</i>, with <i>F</i> set to zero for
negative <i>F</i>^2^. The threshold expression of <i>F</i>^2^ >
\s(<i>F</i>^2^) is used only for calculating <i>R</i>-factors(gt) <i>etc</i>.
and is not relevant to the choice of reflections for refinement.
<i>R</i>-factors based on <i>F</i>^2^ are statistically about twice as large
as those based on <i>F</i>, and <i>R</i>- factors based on ALL data will be
even larger.
;
_reflns_number_total     4255
_reflns_number_gt     2269
_reflns_threshold_expression     I>2\s(I)
_refine_ls_structure_factor_coef     Fsqd
_refine_ls_matrix_type     full
_refine_ls_R_factor_all     0.1097
_refine_ls_R_factor_gt     0.0543
_refine_ls_wR_factor_gt     0.0668
_refine_ls_wR_factor_ref     0.0742
_refine_ls_goodness_of_fit_ref     0.962
_refine_ls_restrained_S_all     0.963
_refine_ls_number_reflns     4255
_refine_ls_number_parameters     318
_refine_ls_number_restraints     1
_refine_ls_hydrogen_treatment     constr
_refine_ls_weighting_scheme     calc
_refine_ls_weighting_details
                 'calc w=1/[\s^2^(Fo^2^)+(0.0003P)^2^] where P=(Fo^2^+2Fc^2^)/3'
_atom_sites_solution_hydrogens     geom
_atom_sites_solution_primary     direct
_atom_sites_solution_secondary     difmap
_refine_ls_shift/su_max     0.001
_refine_ls_shift/su_mean     0.000
_refine_diff_density_max     0.518
_refine_diff_density_min     -0.262
_refine_ls_extinction_method     none
_refine_ls_extinction_coef     ?
_refine_ls_abs_structure_details     'Flack (1983), 1785 Friedel pairs'
_refine_ls_abs_structure_Flack     0.054(14)
loop_
    _atom_type_symbol
    _atom_type_description
    _atom_type_scat_dispersion_real
    _atom_type_scat_dispersion_imag
    _atom_type_scat_source
    'C' 'C' 0.0033 0.0016
                         'International Tables Vol C Tables 4.2.6.8 and 6.1.1.4'
    'H' 'H' 0.0000 0.0000
                         'International Tables Vol C Tables 4.2.6.8 and 6.1.1.4'
    'N' 'N' 0.0061 0.0033
                         'International Tables Vol C Tables 4.2.6.8 and 6.1.1.4'
    'O' 'O' 0.0106 0.0060
                         'International Tables Vol C Tables 4.2.6.8 and 6.1.1.4'
    'Cu' 'Cu' 0.3201 1.2651
                         'International Tables Vol C Tables 4.2.6.8 and 6.1.1.4'
    'Br' 'Br' -0.2901 2.4595
                         'International Tables Vol C Tables 4.2.6.8 and 6.1.1.4'
_computing_data_collection     'SMART (Bruker, 2004)'
_computing_cell_refinement     'SMART (Bruker, 2004)'
_computing_data_reduction
                            'SAINT (Bruker, 2004) and SHELXTL (Sheldrick, 2008)'
_computing_structure_solution     'SHELXS97 (Sheldrick, 2008)'
_computing_structure_refinement     'SHELXL97 (Sheldrick, 2008)'
_computing_molecular_graphics     'SHELXTL (Sheldrick, 2008)'
_computing_publication_material     'SHELXTL (Sheldrick, 2008)'
loop_
    _atom_site_type_symbol
    _atom_site_label
    _atom_site_fract_x
    _atom_site_fract_y
    _atom_site_fract_z
    _atom_site_U_iso_or_equiv
    _atom_site_adp_type
    _atom_site_calc_flag
    _atom_site_refinement_flags
    _atom_site_occupancy
    _atom_site_disorder_assembly
    _atom_site_disorder_group
    Cu Cu1 0.13990(7) 0.36558(17) 0.76571(4) 0.0503(3) Uani d . 1 . .
    Br Br1 -0.25268(7) 0.10824(17) 0.46920(4) 0.0793(3) Uani d . 1 . .
    N N1 0.2064(5) 0.1850(11) 0.6962(3) 0.0440(18) Uani d . 1 . .
    N N2 0.0762(6) 0.5406(11) 0.8407(3) 0.052(2) Uani d . 1 . .
    N N3 -0.0327(5) 0.1749(11) 0.7873(3) 0.0451(18) Uani d . 1 . .
    O O1 0.2695(4) 0.2179(10) 0.8245(2) 0.0594(17) Uani d . 1 . .
    O O2 0.4200(4) -0.0388(10) 0.8229(2) 0.077(2) Uani d . 1 . .
    O O3 0.0499(4) 0.5429(9) 0.6982(2) 0.0540(17) Uani d . 1 . .
    O O4 0.4374(5) 0.7917(11) 0.9519(3) 0.115(3) Uani d . 1 . .
    H H26 0.5106 0.7840 0.9717 0.172 Uiso d R 1 . .
    H H27 0.4480 0.7869 0.9097 0.172 Uiso d R 1 . .
    O O5 0.3458(5) 0.3755(14) 0.9595(3) 0.124(2) Uani d . 1 . .
    H H28 0.3213 0.3217 0.9213 0.186 Uiso d R 1 . .
    H H29 0.3693 0.5068 0.9516 0.186 Uiso d R 1 . .
    C C1 0.3385(7) 0.0792(17) 0.7944(4) 0.057(2) Uani d D 1 . .
    C C2 0.3235(5) 0.0722(14) 0.7175(3) 0.050(2) Uani d D 1 . .
    H H2 0.3166 -0.0826 0.7032 0.060 Uiso calc R 1 . .
    C C3 0.4394(6) 0.1737(12) 0.6871(3) 0.056(2) Uani d D 1 . .
    H H3 0.5136 0.1047 0.7101 0.067 Uiso calc R 1 . .
    C C4 0.4473(6) 0.4206(12) 0.7027(4) 0.068(3) Uani d D 1 . .
    H H4A 0.3766 0.4937 0.6787 0.082 Uiso calc R 1 . .
    H H4B 0.4380 0.4410 0.7508 0.082 Uiso calc R 1 . .
    C C5 0.5670(7) 0.5334(16) 0.6844(5) 0.130(5) Uani d D 1 . .
    H H5A 0.6384 0.4473 0.7009 0.195 Uiso calc R 1 . .
    H H5B 0.5715 0.6776 0.7046 0.195 Uiso calc R 1 . .
    H H5C 0.5674 0.5471 0.6361 0.195 Uiso calc R 1 . .
    C C6 0.4453(6) 0.1239(17) 0.6124(3) 0.080(3) Uani d D 1 . .
    H H6A 0.3874 0.2180 0.5868 0.121 Uiso calc R 1 . .
    H H6B 0.4229 -0.0278 0.6041 0.121 Uiso calc R 1 . .
    H H6C 0.5294 0.1498 0.5989 0.121 Uiso calc R 1 . .
    C C7 0.1408(6) 0.1318(15) 0.6429(3) 0.050(2) Uani d . 1 . .
    H H7 0.1678 0.0130 0.6178 0.060 Uiso calc R 1 . .
    C C8 0.0288(7) 0.2422(14) 0.6194(3) 0.043(2) Uani d . 1 . .
    C C9 -0.0084(7) 0.4464(14) 0.6466(4) 0.043(2) Uani d . 1 . .
    C C10 -0.1150(6) 0.5530(14) 0.6133(3) 0.055(3) Uani d . 1 . .
    H H10 -0.1375 0.6935 0.6273 0.066 Uiso calc R 1 . .
    C C11 -0.1843(7) 0.4556(15) 0.5618(4) 0.054(2) Uani d . 1 . .
    H H11 -0.2544 0.5280 0.5418 0.065 Uiso calc R 1 . .
    C C12 -0.1509(7) 0.2463(16) 0.5385(4) 0.049(3) Uani d . 1 . .
    C C13 -0.0444(6) 0.1447(15) 0.5654(3) 0.049(2) Uani d . 1 . .
    H H13 -0.0199 0.0097 0.5480 0.059 Uiso calc R 1 . .
    C C14 0.1304(8) 0.7140(15) 0.8709(4) 0.065(3) Uani d . 1 . .
    H H14 0.2111 0.7518 0.8592 0.078 Uiso calc R 1 . .
    C C15 0.0755(11) 0.843(2) 0.9188(4) 0.090(3) Uani d . 1 . .
    H H15 0.1181 0.9647 0.9378 0.108 Uiso calc R 1 . .
    C C16 -0.0422(10) 0.7901(18) 0.9377(4) 0.084(4) Uani d . 1 . .
    H H16 -0.0805 0.8744 0.9700 0.101 Uiso calc R 1 . .
    C C17 -0.1043(9) 0.610(2) 0.9084(4) 0.069(3) Uani d . 1 . .
    C C18 -0.0414(8) 0.4876(14) 0.8610(4) 0.048(2) Uani d . 1 . .
    C C19 -0.1002(7) 0.2918(15) 0.8301(4) 0.050(2) Uani d . 1 . .
    C C20 -0.2215(8) 0.2353(18) 0.8491(4) 0.062(3) Uani d . 1 . .
    C C21 -0.2734(8) 0.042(2) 0.8195(5) 0.083(4) Uani d . 1 . .
    H H21 -0.3541 -0.0035 0.8289 0.100 Uiso calc R 1 . .
    C C22 -0.2037(8) -0.0789(18) 0.7768(4) 0.082(4) Uani d . 1 . .
    H H22 -0.2362 -0.2084 0.7573 0.098 Uiso calc R 1 . .
    C C23 -0.0860(8) -0.0077(15) 0.7629(4) 0.063(3) Uani d . 1 . .
    H H23 -0.0402 -0.0941 0.7343 0.075 Uiso calc R 1 . .
    C C24 -0.2293(10) 0.536(2) 0.9246(5) 0.090(4) Uani d . 1 . .
    H H24 -0.2725 0.6154 0.9562 0.108 Uiso calc R 1 . .
    C C25 -0.2840(9) 0.359(3) 0.8958(5) 0.094(4) Uani d . 1 . .
    H H25 -0.3645 0.3182 0.9069 0.113 Uiso calc R 1 . .
loop_
    _atom_site_aniso_label
    _atom_site_aniso_U_11
    _atom_site_aniso_U_22
    _atom_site_aniso_U_33
    _atom_site_aniso_U_12
    _atom_site_aniso_U_13
    _atom_site_aniso_U_23
    Cu1 0.0480(5) 0.0569(7) 0.0457(6) -0.0033(6) 0.0014(4) -0.0045(6)
    Br1 0.0785(6) 0.0890(9) 0.0672(6) -0.0008(6) -0.0220(5) -0.0151(7)
    N1 0.034(4) 0.058(5) 0.040(4) -0.009(3) 0.003(3) 0.012(3)
    N2 0.056(5) 0.051(6) 0.047(4) -0.002(4) -0.006(3) -0.006(4)
    N3 0.053(4) 0.044(5) 0.038(4) 0.008(4) 0.003(3) 0.001(3)
    O1 0.053(3) 0.082(5) 0.044(3) 0.005(3) 0.004(3) 0.000(3)
    O2 0.058(3) 0.112(6) 0.061(4) 0.019(3) 0.002(3) 0.028(4)
    O3 0.062(3) 0.057(5) 0.041(3) 0.000(3) -0.010(2) -0.010(3)
    O4 0.124(5) 0.134(8) 0.083(5) -0.028(5) -0.019(4) 0.026(5)
    O5 0.188(6) 0.110(6) 0.070(4) -0.040(6) -0.032(4) 0.021(5)
    C1 0.050(6) 0.064(7) 0.056(6) -0.006(5) -0.001(4) 0.013(6)
    C2 0.038(4) 0.050(6) 0.061(5) -0.006(4) -0.005(4) 0.005(5)
    C3 0.052(5) 0.063(8) 0.053(5) 0.011(5) 0.007(4) 0.001(5)
    C4 0.053(5) 0.064(9) 0.088(7) -0.019(5) 0.004(4) 0.011(6)
    C5 0.089(7) 0.105(12) 0.195(12) -0.034(8) 0.005(7) 0.011(9)
    C6 0.077(5) 0.101(9) 0.064(6) -0.001(7) 0.003(4) -0.004(7)
    C7 0.050(5) 0.056(6) 0.046(5) 0.000(5) 0.006(4) -0.005(5)
    C8 0.046(5) 0.055(7) 0.027(5) 0.000(4) 0.005(4) 0.000(4)
    C9 0.052(5) 0.045(7) 0.033(5) 0.006(4) 0.008(4) -0.002(4)
    C10 0.076(6) 0.047(7) 0.042(5) 0.016(5) 0.000(4) -0.009(5)
    C11 0.063(6) 0.049(7) 0.047(6) 0.018(5) -0.009(4) 0.000(5)
    C12 0.044(5) 0.069(8) 0.035(5) 0.000(5) 0.001(4) 0.004(5)
    C13 0.065(5) 0.043(6) 0.040(5) 0.001(5) 0.008(4) -0.003(5)
    C14 0.084(7) 0.051(7) 0.057(6) -0.004(6) -0.011(5) 0.006(5)
    C15 0.177(10) 0.058(7) 0.033(5) 0.006(10) -0.008(6) -0.009(6)
    C16 0.132(9) 0.074(10) 0.046(6) 0.041(8) 0.014(6) -0.004(6)
    C17 0.095(7) 0.079(8) 0.032(5) 0.018(8) 0.000(5) -0.005(6)
    C18 0.059(6) 0.056(6) 0.030(5) 0.014(5) -0.002(4) 0.002(4)
    C19 0.047(5) 0.062(8) 0.040(5) -0.004(5) -0.004(4) 0.017(5)
    C20 0.052(6) 0.079(8) 0.055(7) -0.003(6) 0.001(5) 0.014(6)
    C21 0.048(6) 0.120(13) 0.081(8) -0.009(7) -0.010(5) 0.041(8)
    C22 0.060(6) 0.105(11) 0.076(7) -0.040(7) -0.030(5) 0.024(7)
    C23 0.073(7) 0.046(7) 0.067(6) -0.015(5) -0.018(5) -0.007(5)
    C24 0.089(9) 0.131(14) 0.052(7) 0.048(8) 0.030(6) 0.027(7)
    C25 0.070(7) 0.143(12) 0.072(8) 0.027(10) 0.020(6) 0.026(9)
_geom_special_details
;
All e.s.d.'s (except the e.s.d. in the dihedral angle between two l.s. planes)
are estimated using the full covariance matrix. The cell e.s.d.'s are taken
into account individually in the estimation of e.s.d.'s in distances, angles
and torsion angles; correlations between e.s.d.'s in cell parameters are only
used when they are defined by crystal symmetry. An approximate (isotropic)
treatment of cell e.s.d.'s is used for estimating e.s.d.'s involving l.s.
planes.
;
loop_
    _geom_bond_atom_site_label_1
    _geom_bond_atom_site_label_2
    _geom_bond_site_symmetry_2
    _geom_bond_distance
    _geom_bond_publ_flag
    Cu1 O3 . 1.922(5) ?
    Cu1 N1 . 1.924(6) ?
    Cu1 O1 . 1.963(5) ?
    Cu1 N2 . 1.975(6) ?
    Cu1 N3 . 2.229(6) ?
    Br1 C12 . 1.888(8) ?
    N1 C7 . 1.269(7) ?
    N1 C2 . 1.458(7) ?
    N2 C14 . 1.322(9) ?
    N2 C18 . 1.373(8) ?
    N3 C23 . 1.320(9) ?
    N3 C19 . 1.343(9) ?
    O1 C1 . 1.284(9) ?
    O2 C1 . 1.232(8) ?
    O3 C9 . 1.300(8) ?
    O4 H26 . 0.8500 ?
    O4 H27 . 0.8500 ?
    O5 H28 . 0.8501 ?
    O5 H29 . 0.8500 ?
    C1 C2 . 1.520(6) ?
    C2 C3 . 1.531(6) ?
    C2 H2 . 0.9800 ?
    C3 C6 . 1.512(6) ?
    C3 C4 . 1.528(6) ?
    C3 H3 . 0.9800 ?
    C4 C5 . 1.506(6) ?
    C4 H4A . 0.9700 ?
    C4 H4B . 0.9700 ?
    C5 H5A . 0.9600 ?
    C5 H5B . 0.9600 ?
    C5 H5C . 0.9600 ?
    C6 H6A . 0.9600 ?
    C6 H6B . 0.9600 ?
    C6 H6C . 0.9600 ?
    C7 C8 . 1.417(9) ?
    C7 H7 . 0.9300 ?
    C8 C13 . 1.411(9) ?
    C8 C9 . 1.413(9) ?
    C9 C10 . 1.429(9) ?
    C10 C11 . 1.355(9) ?
    C10 H10 . 0.9300 ?
    C11 C12 . 1.401(10) ?
    C11 H11 . 0.9300 ?
    C12 C13 . 1.367(9) ?
    C13 H13 . 0.9300 ?
    C14 C15 . 1.385(11) ?
    C14 H14 . 0.9300 ?
    C15 C16 . 1.365(11) ?
    C15 H15 . 0.9300 ?
    C16 C17 . 1.384(13) ?
    C16 H16 . 0.9300 ?
    C17 C18 . 1.396(11) ?
    C17 C24 . 1.454(12) ?
    C18 C19 . 1.456(10) ?
    C19 C20 . 1.405(10) ?
    C20 C25 . 1.389(12) ?
    C20 C21 . 1.406(12) ?
    C21 C22 . 1.368(11) ?
    C21 H21 . 0.9300 ?
    C22 C23 . 1.365(9) ?
    C22 H22 . 0.9300 ?
    C23 H23 . 0.9300 ?
    C24 C25 . 1.330(14) ?
    C24 H24 . 0.9300 ?
    C25 H25 . 0.9300 ?
loop_
    _geom_angle_atom_site_label_1
    _geom_angle_atom_site_label_2
    _geom_angle_atom_site_label_3
    _geom_angle_site_symmetry_1
    _geom_angle_site_symmetry_3
    _geom_angle
    _geom_angle_publ_flag
    O3 Cu1 N1 . . 90.5(2) ?
    O3 Cu1 O1 . . 165.3(2) ?
    N1 Cu1 O1 . . 83.7(2) ?
    O3 Cu1 N2 . . 92.5(2) ?
    N1 Cu1 N2 . . 177.0(3) ?
    O1 Cu1 N2 . . 93.4(2) ?
    O3 Cu1 N3 . . 92.42(19) ?
    N1 Cu1 N3 . . 100.6(2) ?
    O1 Cu1 N3 . . 101.9(2) ?
    N2 Cu1 N3 . . 79.1(3) ?
    C7 N1 C2 . . 122.5(7) ?
    C7 N1 Cu1 . . 122.0(5) ?
    C2 N1 Cu1 . . 113.8(4) ?
    C14 N2 C18 . . 115.6(7) ?
    C14 N2 Cu1 . . 127.3(7) ?
    C18 N2 Cu1 . . 116.9(6) ?
    C23 N3 C19 . . 115.9(7) ?
    C23 N3 Cu1 . . 134.7(6) ?
    C19 N3 Cu1 . . 109.0(5) ?
    C1 O1 Cu1 . . 115.0(5) ?
    C9 O3 Cu1 . . 119.2(5) ?
    H26 O4 H27 . . 106.2 ?
    H28 O5 H29 . . 105.7 ?
    O2 C1 O1 . . 124.8(7) ?
    O2 C1 C2 . . 118.0(8) ?
    O1 C1 C2 . . 117.0(7) ?
    N1 C2 C1 . . 108.2(6) ?
    N1 C2 C3 . . 112.9(6) ?
    C1 C2 C3 . . 110.1(6) ?
    N1 C2 H2 . . 108.5 ?
    C1 C2 H2 . . 108.5 ?
    C3 C2 H2 . . 108.5 ?
    C6 C3 C4 . . 112.8(7) ?
    C6 C3 C2 . . 112.7(6) ?
    C4 C3 C2 . . 110.4(6) ?
    C6 C3 H3 . . 106.8 ?
    C4 C3 H3 . . 106.8 ?
    C2 C3 H3 . . 106.8 ?
    C5 C4 C3 . . 115.6(7) ?
    C5 C4 H4A . . 108.4 ?
    C3 C4 H4A . . 108.4 ?
    C5 C4 H4B . . 108.4 ?
    C3 C4 H4B . . 108.4 ?
    H4A C4 H4B . . 107.4 ?
    C4 C5 H5A . . 109.5 ?
    C4 C5 H5B . . 109.5 ?
    H5A C5 H5B . . 109.5 ?
    C4 C5 H5C . . 109.5 ?
    H5A C5 H5C . . 109.5 ?
    H5B C5 H5C . . 109.5 ?
    C3 C6 H6A . . 109.5 ?
    C3 C6 H6B . . 109.5 ?
    H6A C6 H6B . . 109.5 ?
    C3 C6 H6C . . 109.5 ?
    H6A C6 H6C . . 109.5 ?
    H6B C6 H6C . . 109.5 ?
    N1 C7 C8 . . 124.1(8) ?
    N1 C7 H7 . . 118.0 ?
    C8 C7 H7 . . 118.0 ?
    C13 C8 C9 . . 120.0(7) ?
    C13 C8 C7 . . 117.6(8) ?
    C9 C8 C7 . . 122.4(7) ?
    O3 C9 C8 . . 124.1(7) ?
    O3 C9 C10 . . 119.0(8) ?
    C8 C9 C10 . . 116.9(7) ?
    C11 C10 C9 . . 121.9(8) ?
    C11 C10 H10 . . 119.0 ?
    C9 C10 H10 . . 119.0 ?
    C10 C11 C12 . . 120.2(8) ?
    C10 C11 H11 . . 119.9 ?
    C12 C11 H11 . . 119.9 ?
    C13 C12 C11 . . 120.0(8) ?
    C13 C12 Br1 . . 120.5(7) ?
    C11 C12 Br1 . . 119.5(7) ?
    C12 C13 C8 . . 120.8(8) ?
    C12 C13 H13 . . 119.6 ?
    C8 C13 H13 . . 119.6 ?
    N2 C14 C15 . . 124.6(9) ?
    N2 C14 H14 . . 117.7 ?
    C15 C14 H14 . . 117.7 ?
    C16 C15 C14 . . 119.0(11) ?
    C16 C15 H15 . . 120.5 ?
    C14 C15 H15 . . 120.5 ?
    C15 C16 C17 . . 119.6(10) ?
    C15 C16 H16 . . 120.2 ?
    C17 C16 H16 . . 120.2 ?
    C16 C17 C18 . . 117.6(10) ?
    C16 C17 C24 . . 124.6(11) ?
    C18 C17 C24 . . 117.8(11) ?
    N2 C18 C17 . . 123.7(9) ?
    N2 C18 C19 . . 116.3(8) ?
    C17 C18 C19 . . 120.1(9) ?
    N3 C19 C20 . . 125.0(9) ?
    N3 C19 C18 . . 117.4(7) ?
    C20 C19 C18 . . 117.6(9) ?
    C25 C20 C19 . . 121.9(10) ?
    C25 C20 C21 . . 122.3(11) ?
    C19 C20 C21 . . 115.7(9) ?
    C22 C21 C20 . . 119.2(10) ?
    C22 C21 H21 . . 120.4 ?
    C20 C21 H21 . . 120.4 ?
    C23 C22 C21 . . 119.4(10) ?
    C23 C22 H22 . . 120.3 ?
    C21 C22 H22 . . 120.3 ?
    N3 C23 C22 . . 124.7(9) ?
    N3 C23 H23 . . 117.7 ?
    C22 C23 H23 . . 117.7 ?
    C25 C24 C17 . . 122.2(11) ?
    C25 C24 H24 . . 118.9 ?
    C17 C24 H24 . . 118.9 ?
    C24 C25 C20 . . 120.4(11) ?
    C24 C25 H25 . . 119.8 ?
    C20 C25 H25 . . 119.8 ?
loop_
    _geom_torsion_atom_site_label_1
    _geom_torsion_atom_site_label_2
    _geom_torsion_atom_site_label_3
    _geom_torsion_atom_site_label_4
    _geom_torsion_site_symmetry_1
    _geom_torsion_site_symmetry_2
    _geom_torsion_site_symmetry_3
    _geom_torsion_site_symmetry_4
    _geom_torsion
    _geom_torsion_publ_flag
    O3 Cu1 N1 C7 . . . . -38.3(6) ?
    O1 Cu1 N1 C7 . . . . 155.2(6) ?
    N2 Cu1 N1 C7 . . . . 139(5) ?
    N3 Cu1 N1 C7 . . . . 54.2(7) ?
    O3 Cu1 N1 C2 . . . . 156.3(5) ?
    O1 Cu1 N1 C2 . . . . -10.2(5) ?
    N2 Cu1 N1 C2 . . . . -26(5) ?
    N3 Cu1 N1 C2 . . . . -111.1(5) ?
    O3 Cu1 N2 C14 . . . . -92.1(6) ?
    N1 Cu1 N2 C14 . . . . 91(5) ?
    O1 Cu1 N2 C14 . . . . 74.5(6) ?
    N3 Cu1 N2 C14 . . . . 175.9(6) ?
    O3 Cu1 N2 C18 . . . . 83.0(5) ?
    N1 Cu1 N2 C18 . . . . -94(5) ?
    O1 Cu1 N2 C18 . . . . -110.5(5) ?
    N3 Cu1 N2 C18 . . . . -9.0(5) ?
    O3 Cu1 N3 C23 . . . . 90.0(7) ?
    N1 Cu1 N3 C23 . . . . -1.0(7) ?
    O1 Cu1 N3 C23 . . . . -86.7(7) ?
    N2 Cu1 N3 C23 . . . . -177.9(7) ?
    O3 Cu1 N3 C19 . . . . -82.0(5) ?
    N1 Cu1 N3 C19 . . . . -173.0(5) ?
    O1 Cu1 N3 C19 . . . . 101.3(5) ?
    N2 Cu1 N3 C19 . . . . 10.1(5) ?
    O3 Cu1 O1 C1 . . . . -66.4(12) ?
    N1 Cu1 O1 C1 . . . . 1.0(6) ?
    N2 Cu1 O1 C1 . . . . -179.9(6) ?
    N3 Cu1 O1 C1 . . . . 100.6(6) ?
    N1 Cu1 O3 C9 . . . . 42.5(5) ?
    O1 Cu1 O3 C9 . . . . 109.1(10) ?
    N2 Cu1 O3 C9 . . . . -137.3(5) ?
    N3 Cu1 O3 C9 . . . . -58.1(5) ?
    Cu1 O1 C1 O2 . . . . -175.7(7) ?
    Cu1 O1 C1 C2 . . . . 8.3(9) ?
    C7 N1 C2 C1 . . . . -149.3(7) ?
    Cu1 N1 C2 C1 . . . . 16.0(7) ?
    C7 N1 C2 C3 . . . . 88.5(8) ?
    Cu1 N1 C2 C3 . . . . -106.2(5) ?
    O2 C1 C2 N1 . . . . 167.9(7) ?
    O1 C1 C2 N1 . . . . -15.8(10) ?
    O2 C1 C2 C3 . . . . -68.2(10) ?
    O1 C1 C2 C3 . . . . 108.0(8) ?
    N1 C2 C3 C6 . . . . -72.6(8) ?
    C1 C2 C3 C6 . . . . 166.3(8) ?
    N1 C2 C3 C4 . . . . 54.6(8) ?
    C1 C2 C3 C4 . . . . -66.5(9) ?
    C6 C3 C4 C5 . . . . -61.5(9) ?
    C2 C3 C4 C5 . . . . 171.4(6) ?
    C2 N1 C7 C8 . . . . -177.8(6) ?
    Cu1 N1 C7 C8 . . . . 18.1(10) ?
    N1 C7 C8 C13 . . . . -170.6(7) ?
    N1 C7 C8 C9 . . . . 11.5(11) ?
    Cu1 O3 C9 C8 . . . . -28.3(9) ?
    Cu1 O3 C9 C10 . . . . 153.4(5) ?
    C13 C8 C9 O3 . . . . 176.7(7) ?
    C7 C8 C9 O3 . . . . -5.4(11) ?
    C13 C8 C9 C10 . . . . -5.0(10) ?
    C7 C8 C9 C10 . . . . 172.9(7) ?
    O3 C9 C10 C11 . . . . -176.1(7) ?
    C8 C9 C10 C11 . . . . 5.6(11) ?
    C9 C10 C11 C12 . . . . -1.4(12) ?
    C10 C11 C12 C13 . . . . -3.4(11) ?
    C10 C11 C12 Br1 . . . . 177.4(6) ?
    C11 C12 C13 C8 . . . . 3.8(11) ?
    Br1 C12 C13 C8 . . . . -177.0(5) ?
    C9 C8 C13 C12 . . . . 0.5(10) ?
    C7 C8 C13 C12 . . . . -177.5(6) ?
    C18 N2 C14 C15 . . . . -1.7(11) ?
    Cu1 N2 C14 C15 . . . . 173.4(7) ?
    N2 C14 C15 C16 . . . . 0.9(14) ?
    C14 C15 C16 C17 . . . . -0.4(14) ?
    C15 C16 C17 C18 . . . . 0.9(14) ?
    C15 C16 C17 C24 . . . . 179.7(9) ?
    C14 N2 C18 C17 . . . . 2.3(11) ?
    Cu1 N2 C18 C17 . . . . -173.4(6) ?
    C14 N2 C18 C19 . . . . -177.6(6) ?
    Cu1 N2 C18 C19 . . . . 6.7(8) ?
    C16 C17 C18 N2 . . . . -1.9(13) ?
    C24 C17 C18 N2 . . . . 179.3(8) ?
    C16 C17 C18 C19 . . . . 178.0(7) ?
    C24 C17 C18 C19 . . . . -0.8(12) ?
    C23 N3 C19 C20 . . . . -1.1(11) ?
    Cu1 N3 C19 C20 . . . . 172.5(6) ?
    C23 N3 C19 C18 . . . . 176.6(6) ?
    Cu1 N3 C19 C18 . . . . -9.7(7) ?
    N2 C18 C19 N3 . . . . 3.1(9) ?
    C17 C18 C19 N3 . . . . -176.8(7) ?
    N2 C18 C19 C20 . . . . -179.0(7) ?
    C17 C18 C19 C20 . . . . 1.1(11) ?
    N3 C19 C20 C25 . . . . 177.4(8) ?
    C18 C19 C20 C25 . . . . -0.3(12) ?
    N3 C19 C20 C21 . . . . -0.6(11) ?
    C18 C19 C20 C21 . . . . -178.3(7) ?
    C25 C20 C21 C22 . . . . -176.4(9) ?
    C19 C20 C21 C22 . . . . 1.6(12) ?
    C20 C21 C22 C23 . . . . -0.9(14) ?
    C19 N3 C23 C22 . . . . 2.0(11) ?
    Cu1 N3 C23 C22 . . . . -169.6(6) ?
    C21 C22 C23 N3 . . . . -1.0(13) ?
    C16 C17 C24 C25 . . . . -178.9(11) ?
    C18 C17 C24 C25 . . . . -0.1(15) ?
    C17 C24 C25 C20 . . . . 0.9(18) ?
    C19 C20 C25 C24 . . . . -0.6(17) ?
    C21 C20 C25 C24 . . . . 177.2(10) ?
loop_
    _geom_hbond_atom_site_label_D
    _geom_hbond_atom_site_label_H
    _geom_hbond_atom_site_label_A
    _geom_hbond_site_symmetry_A
    _geom_hbond_distance_DH
    _geom_hbond_distance_HA
    _geom_hbond_distance_DA
    _geom_hbond_angle_DHA
    O5 H28 O1 1_555 0.85 2.06 2.904(8) 174.4
    O5 H29 O4 1_555 0.85 1.87 2.708(10) 168.3
    O4 H26 O5 2_657 0.85 2.06 2.853(8) 155.5
    O4 H27 O2 1_565 0.85 2.02 2.746(7) 142.7
