# Supplementary material for: {2-[(5-Bromo-2-oxidobenzyl­idene)amino-κ2 N,O]-3-methyl­penta­noato-κO}(1,10-phenanthroline-κ2 N,N′)copper(II) dihydrate
Source: Acta Crystallogr Sect E Struct Rep Online. 2008 May 3;64(Pt 6):m760. doi: 10.1107/S1600536808009495 (PMC2961405; doi:10.1107/S1600536808009495)
Supplement: Supplementary file 2 [file e-64-0m760-Isup2.hkl]

# 
# h,k,l, Fc-squared, Fo-squared, sigma(Fo-squared) and status flag 
# 
data_I
_shelx_title ' 070120d in P2(1)' 
_shelx_refln_list_code          4 
_shelx_F_calc_maximum      161.40 
_exptl_crystal_F_000       602.00 
_reflns_d_resolution_high  0.8406 
 
loop_ 
 _symmetry_equiv_pos_as_xyz 
 'x, y, z' 
 '-x, y+1/2, -z' 
 
_cell_length_a    10.6184 
_cell_length_b     6.0520 
_cell_length_c    19.7766 
_cell_angle_alpha  90.000 
_cell_angle_beta   93.481 
_cell_angle_gamma  90.000 
 
_shelx_F_squared_multiplier     1.000 
 
loop_ 
 _refln_index_h 
 _refln_index_k 
 _refln_index_l 
 _refln_F_squared_calc 
 _refln_F_squared_meas 
 _refln_F_squared_sigma 
 _refln_observed_status 
   3  -6   0       50.44       42.07     76.10 o 
   3  -5   0      176.03      240.99     79.27 o 
   4  -5   0      195.34      253.46     75.04 o 
   5  -5   0      225.36      217.31     70.18 o 
   6  -5   0       68.75       83.50     55.60 o 
   7  -5   0       30.16       78.43     59.19 o 
   8  -5   0       29.69       41.13     49.23 o 
   9  -5   0       30.20       47.73     39.81 o 
   3  -4   0      214.66      213.30     57.50 o 
   4  -4   0       94.32      136.56     51.79 o 
   5  -4   0      369.06      472.89     73.78 o 
   6  -4   0       34.40       55.17     47.14 o 
   7  -4   0      138.27      187.93     58.98 o 
   8  -4   0      173.27      158.95     36.87 o 
   9  -4   0        1.19        1.03     28.85 o 
  10  -4   0       79.60       53.41     31.57 o 
   3  -3   0     1581.57     1637.03    102.53 o 
   4  -3   0      539.04      551.52     66.38 o 
   5  -3   0     2597.29     2642.41    126.62 o 
   6  -3   0      479.00      527.00     69.13 o 
   7  -3   0      109.71      115.42     47.14 o 
   8  -3   0      334.90      293.90     38.22 o 
   9  -3   0      320.80      281.40     36.77 o 
  10  -3   0      160.77      161.07     56.44 o 
  11  -3   0        8.84       33.70     44.00 o 
   2  -2   0     1010.97     1092.06     70.61 o 
   3  -2   0     1260.50     1420.77     80.75 o 
   4  -2   0     4181.75     4545.80    140.58 o 
   5  -2   0        5.98       -4.02     28.96 o 
   6  -2   0     1494.39     1555.43     91.11 o 
   7  -2   0      427.18      447.10     58.77 o 
   8  -2   0       20.71       -1.28     23.42 o 
   9  -2   0        3.97       17.97     41.22 o 
  10  -2   0       15.77        3.74     37.46 o 
  11  -2   0       25.73       15.49     40.16 o 
  12  -2   0       47.39       46.96     43.11 o 
   2  -1   0     2397.85     2591.04     79.48 o 
   3  -1   0     1661.69     1772.53     71.87 o 
   4  -1   0     1086.53     1164.14     61.30 o 
   5  -1   0     2497.12     2539.04     98.30 o 
   6  -1   0      412.00      365.18     28.66 o 
   7  -1   0      517.87      474.05     43.67 o 
   8  -1   0      100.99       72.94     20.81 o 
   9  -1   0      491.07      535.20     59.19 o 
  10  -1   0       83.95       87.63     39.00 o 
  11  -1   0       36.83       61.44     41.55 o 
  12  -1   0       26.71       35.94     64.90 o 
   1   0   0    10813.50    11103.42    120.49 o 
   2   0   0      807.34      829.01     24.28 o 
   3   0   0      916.02      959.83     28.03 o 
   4   0   0      177.44      218.46     16.97 o 
   5   0   0       95.98       80.26     13.94 o 
   6   0   0     1060.85      951.76     39.17 o 
   7   0   0     1340.04     1374.57     98.83 o 
   8   0   0      325.57      380.14     44.72 o 
   9   0   0       23.10       31.42     42.70 o 
  10   0   0      590.48      650.88     91.11 o 
  11   0   0       92.22      114.58     57.92 o 
  12   0   0        3.49      -10.15     63.84 o 
   1   1   0     1016.10     1035.67     82.13 o 
   2   1   0     2723.98     2809.95    130.97 o 
   3   1   0     1605.67     1523.60     40.54 o 
   4   1   0      986.90      975.27     37.10 o 
   5   1   0     2515.25     2267.08     53.35 o 
   6   1   0      333.46      305.84     31.76 o 
   7   1   0      547.89      456.27     39.75 o 
   8   1   0      111.67       64.05     48.83 o 
   9   1   0      461.19      507.34     82.44 o 
  10   1   0       64.80       90.48     56.86 o 
  11   1   0       34.36       68.49     71.03 o 
  12   1   0       34.60       53.27     65.95 o 
   0   2   0     1550.74     1648.65     88.57 o 
   1   2   0      123.69       94.37     36.78 o 
   2   2   0     1148.20     1114.58     43.13 o 
   3   2   0     1134.14     1194.96    100.54 o 
   4   2   0     4337.23     4213.01    196.50 o 
   5   2   0        7.37       34.25     27.06 o 
   6   2   0     1428.39     1366.25     71.15 o 
   7   2   0      407.49      388.33     71.66 o 
   8   2   0       34.60      -34.03     38.05 o 
   9   2   0        4.89       32.98     47.99 o 
  10   2   0       17.27       35.30     64.05 o 
  11   2   0       21.70       15.64     58.98 o 
  12   2   0       35.41        7.40     63.42 o 
   1   3   0      784.44      657.42     54.19 o 
   2   3   0      639.79      672.80     42.07 o 
   3   3   0     1528.18     1541.94     61.39 o 
   4   3   0      558.56      497.83     36.41 o 
   5   3   0     2464.77     2296.12     99.24 o 
   6   3   0      563.21      504.10     54.96 o 
   7   3   0       75.82       51.23     34.74 o 
   8   3   0      293.47      271.43     77.58 o 
   9   3   0      345.68      470.35     90.90 o 
  10   3   0      160.39      203.36     85.83 o 
  11   3   0       11.59       11.20     75.89 o 
   0   4   0      994.90      847.05     94.49 o 
   1   4   0       21.35       34.48     29.05 o 
   2   4   0      619.81      707.37     77.48 o 
   3   4   0      243.78      204.63     40.13 o 
   4   4   0       96.82       83.45     29.44 o 
   5   4   0      337.83      293.64     51.25 o 
   6   4   0       18.73        8.26     34.77 o 
   7   4   0      156.58      125.46     44.71 o 
   8   4   0      168.66      217.10     78.43 o 
   9   4   0        0.59      -16.70     72.93 o 
  10   4   0       77.93      115.42     89.63 o 
   1   5   0      372.03      361.50     54.32 o 
   2   5   0      276.30      188.76     47.29 o 
   3   5   0      181.85      176.82     45.64 o 
   4   5   0      204.86      171.86     65.32 o 
   5   5   0      229.06      268.89     79.70 o 
   6   5   0       66.77       68.66     45.89 o 
   7   5   0       24.82       41.34     46.21 o 
   8   5   0       29.18       18.39     74.62 o 
   9   5   0       29.66       85.83     84.56 o 
   0   6   0       27.80       23.68     61.30 o 
   1   6   0       56.39       17.77     50.84 o 
   2   6   0       40.88       75.75     46.13 o 
   3   6   0       51.56       75.89     69.13 o 
   4   6   0      143.58       80.96     69.13 o 
   5   6   0       21.71       13.11     57.29 o 
   1   7   0       31.53       -4.65     66.38 o 
   2   7   0       35.00       22.62     70.61 o 
  -2  -7   1       38.17        0.32     75.36 o 
  -1  -7   1       26.68      109.56     71.71 o 
   0  -7   1       11.90       43.63     59.18 o 
   1  -7   1        8.06      -13.79     56.28 o 
  -6  -6   1        1.29       10.17     43.05 o 
  -5  -6   1       46.48       50.73     47.29 o 
  -2  -6   1      370.83      524.89    101.47 o 
   2  -6   1       46.86       43.92     52.87 o 
   3  -6   1       38.10      -15.43     67.01 o 
   4  -6   1       52.63       94.92     77.37 o 
   5  -6   1       32.95       65.74     70.82 o 
  -9  -5   1        4.57       16.63     41.59 o 
  -8  -5   1       11.95      -16.47     37.30 o 
  -7  -5   1       71.22       70.57     48.11 o 
  -6  -5   1       10.65      -12.51     43.77 o 
  -5  -5   1       47.97       99.78     56.02 o 
  -4  -5   1      101.17      103.79     62.78 o 
  -3  -5   1      159.05      216.04     72.72 o 
   3  -5   1      534.75      782.15    109.92 o 
   4  -5   1      286.77      229.15     75.89 o 
   5  -5   1       89.92       92.17     64.47 o 
   6  -5   1        7.02       -5.71     49.25 o 
   7  -5   1       65.33      119.23     61.09 o 
   8  -5   1       20.68      -15.43     55.17 o 
   9  -5   1       20.65       15.82     44.92 o 
 -10  -4   1        4.37      -13.17     32.99 o 
  -9  -4   1       87.73      115.73     31.97 o 
  -8  -4   1      114.18      140.74     33.38 o 
  -7  -4   1      103.74      102.55     47.79 o 
  -6  -4   1      893.72     1024.83     93.44 o 
  -5  -4   1      356.63      379.66     67.65 o 
  -4  -4   1      437.12      405.03     67.65 o 
  -3  -4   1       78.04       45.24     49.04 o 
   3  -4   1       60.73      101.47     56.86 o 
   4  -4   1      856.41      947.46     98.09 o 
   5  -4   1      184.00      265.51     67.01 o 
   6  -4   1      232.61      194.06     59.82 o 
   7  -4   1       44.72      115.00     57.29 o 
   8  -4   1        9.16       24.52     41.22 o 
   9  -4   1       94.86      106.42     35.81 o 
  10  -4   1       99.86       72.10     33.95 o 
 -11  -3   1       22.56       72.80     46.22 o 
 -10  -3   1       11.27       10.40     36.71 o 
  -9  -3   1       96.26       92.57     28.53 o 
  -8  -3   1      202.39      219.95     32.89 o 
  -7  -3   1      447.26      436.45     41.60 o 
  -6  -3   1      800.85      846.21     75.89 o 
  -5  -3   1      866.25     1017.86     80.96 o 
  -4  -3   1     1836.67     1977.37    107.60 o 
  -3  -3   1     1341.92     1435.15     90.26 o 
   2  -3   1      398.44      391.92     42.28 o 
   3  -3   1     1507.77     1390.24    157.28 o 
   4  -3   1     1071.36     1194.59     46.95 o 
   5  -3   1      757.09      744.10     77.16 o 
   6  -3   1      177.17      266.78     60.25 o 
   7  -3   1      573.84      596.13     73.56 o 
   8  -3   1      200.41      186.03     56.65 o 
   9  -3   1       23.34       50.83     29.64 o 
  10  -3   1      112.52      119.23     56.23 o 
  11  -3   1       28.68       31.66     45.21 o 
 -12  -2   1       46.47      103.00     46.70 o 
 -11  -2   1        3.84        5.35     37.21 o 
 -10  -2   1      227.19      288.46     54.65 o 
  -9  -2   1      267.77      244.98     29.04 o 
  -8  -2   1       14.73       -4.13     21.81 o 
  -7  -2   1      143.54      107.04     26.53 o 
  -6  -2   1        0.72      -19.29     19.44 o 
  -5  -2   1      508.57      490.85     48.62 o 
  -4  -2   1     1920.74     2234.64     96.18 o 
  -3  -2   1      991.46     1083.60     67.65 o 
  -2  -2   1     4073.72     4439.04    123.66 o 
   2  -2   1       78.11       59.38     14.80 o 
   3  -2   1     1831.70     1911.42     95.13 o 
   4  -2   1       64.17       47.95     15.49 o 
   5  -2   1     1016.17     1073.67     79.06 o 
   6  -2   1     2290.09     2389.59    113.73 o 
   7  -2   1        7.27       24.52     32.98 o 
   8  -2   1      756.94      900.11     86.25 o 
   9  -2   1      181.58      197.86     53.27 o 
  10  -2   1       21.66       10.36     53.27 o 
  11  -2   1       29.88       17.30     42.64 o 
  12  -2   1       19.44       34.21     44.43 o 
 -12  -1   1       49.09      122.19     67.86 o 
 -11  -1   1      152.30      183.50     73.56 o 
 -10  -1   1      212.94      223.39     47.15 o 
  -9  -1   1      322.64      353.45     47.42 o 
  -8  -1   1      310.20      259.56     29.61 o 
  -7  -1   1     1267.17     1173.65     57.65 o 
  -6  -1   1      501.67      479.64     35.62 o 
  -5  -1   1     2757.38     2795.03     62.68 o 
  -4  -1   1      733.69      696.93     32.95 o 
  -3  -1   1     3784.98     3800.64     92.59 o 
  -2  -1   1      608.91      691.89     40.38 o 
  -1  -1   1     2631.16     2836.05     71.24 o 
   2  -1   1      602.00      605.84     43.23 o 
   3  -1   1     4744.49     4629.51    121.76 o 
   4  -1   1      861.76      846.63     56.44 o 
   5  -1   1     1355.31     1547.19     81.60 o 
   6  -1   1      222.50      245.85     42.70 o 
   7  -1   1     1128.80     1122.50     83.71 o 
   8  -1   1      298.41      284.56     28.79 o 
   9  -1   1      103.67       58.13     50.95 o 
  10  -1   1       98.81       91.47     36.07 o 
  11  -1   1       80.76      143.14     47.96 o 
  12  -1   1       17.75       12.89     68.49 o 
 -12   0   1       18.69      -25.79     60.67 o 
 -11   0   1       86.73       75.04     55.60 o 
 -10   0   1        0.73      -35.51     39.95 o 
  -9   0   1      219.10      248.66     55.70 o 
  -8   0   1      711.33      724.41     55.36 o 
  -7   0   1      107.40      131.09     20.35 o 
  -6   0   1     2001.99     2012.79     50.70 o 
  -5   0   1      141.31      158.53     19.62 o 
  -4   0   1      311.26      291.57     21.35 o 
  -3   0   1      309.48      371.07     34.40 o 
  -2   0   1     1350.58     1434.44     48.55 o 
  -1   0   1     5284.71     5335.26     43.43 o 
   1   0   1     4166.96     4227.02     65.95 o 
   2   0   1     1108.56     1124.41     29.95 o 
   3   0   1     3161.97     3235.95     57.62 o 
   4   0   1     5706.19     5666.81    136.88 o 
   5   0   1     2047.21     2039.21     84.24 o 
   6   0   1      755.45      722.62     29.03 o 
   7   0   1       45.21       64.76     19.75 o 
   8   0   1        0.87       16.49     42.49 o 
   9   0   1      347.44      368.01     48.13 o 
  10   0   1      473.26      579.64     88.57 o 
  11   0   1      133.10      227.67     72.72 o 
  12   0   1      144.04      146.50     73.14 o 
 -12   1   1       46.07       90.26     72.51 o 
 -11   1   1      151.36      161.50     79.27 o 
 -10   1   1      207.45      228.30     70.18 o 
  -9   1   1      332.33      288.13     68.70 o 
  -8   1   1      300.45      351.55     67.43 o 
  -7   1   1     1116.84     1116.15     75.68 o 
  -6   1   1      467.46      484.58     21.29 o 
  -5   1   1     2497.92     2836.97    140.78 o 
  -4   1   1      961.29      963.83     46.16 o 
  -3   1   1     4079.21     3897.10    117.40 o 
  -2   1   1      614.55      618.69     29.46 o 
  -1   1   1     3454.87     3383.39     51.41 o 
   0   1   1    10068.46    10250.21    111.27 o 
   1   1   1     6503.75     6981.49    441.71 o 
   2   1   1      521.64      434.32     40.90 o 
   3   1   1     5008.74     4927.66     93.31 o 
   4   1   1      839.12      788.62     43.35 o 
   5   1   1     1152.32     1130.59     53.42 o 
   6   1   1      248.82      209.57     24.47 o 
   7   1   1     1190.72     1099.93     45.74 o 
   8   1   1      308.21      249.66     58.77 o 
   9   1   1      107.16      116.05     60.25 o 
  10   1   1      100.85      104.22     56.65 o 
  11   1   1       84.22       62.15     66.59 o 
  12   1   1       21.45        0.21     74.41 o 
 -12   2   1       58.14       44.39     78.64 o 
 -11   2   1        3.89      -16.28     59.19 o 
 -10   2   1      258.86      431.88     89.42 o 
  -9   2   1      268.23      316.67     73.56 o 
  -8   2   1       16.68       44.60     54.96 o 
  -7   2   1      138.58      173.77     57.29 o 
  -6   2   1        5.44       -4.23     37.21 o 
  -5   2   1      543.53      485.62     44.51 o 
  -4   2   1     1761.93     1666.63    197.46 o 
  -3   2   1     1083.89      973.61     68.35 o 
  -2   2   1     3923.32     3954.48    220.52 o 
  -1   2   1      313.20      329.77     34.66 o 
   0   2   1     8461.29     8954.40    323.01 o 
   1   2   1      167.01      172.20     22.30 o 
   2   2   1      125.67      107.67     20.40 o 
   3   2   1     1981.29     1995.03     73.56 o 
   4   2   1      117.00       79.91     28.01 o 
   5   2   1     1041.46      929.55     58.28 o 
   6   2   1     2236.20     2048.82    131.80 o 
   7   2   1       12.01       20.67     26.51 o 
   8   2   1      727.38      713.15     58.27 o 
   9   2   1      169.06      168.90     60.67 o 
  10   2   1       24.09       65.95     69.34 o 
  11   2   1       29.44       69.97     73.35 o 
  12   2   1       19.97       23.04     82.23 o 
 -11   3   1       20.98       47.14     74.41 o 
 -10   3   1       20.58        0.63     67.43 o 
  -9   3   1       78.19       17.97     67.86 o 
  -8   3   1      184.38      130.01     64.69 o 
  -7   3   1      552.98      626.15     95.13 o 
  -6   3   1      829.40      719.25    142.80 o 
  -5   3   1      999.80      999.83     69.48 o 
  -4   3   1     1753.55     1893.70    176.09 o 
  -3   3   1     1193.63     1150.16     54.67 o 
  -2   3   1      630.24      741.40    101.05 o 
  -1   3   1     1006.44      969.64     61.27 o 
   0   3   1       35.01       26.48     29.01 o 
   1   3   1     1798.00     1861.05     79.02 o 
   2   3   1      424.14      417.42     34.34 o 
   3   3   1     1560.26     1492.77     58.72 o 
   4   3   1     1008.83      889.52     91.74 o 
   5   3   1      628.27      560.77     55.60 o 
   6   3   1      188.72      112.83     38.80 o 
   7   3   1      562.28      504.15     59.93 o 
   8   3   1      217.39      178.48     71.13 o 
   9   3   1       16.92      -38.05     49.68 o 
  10   3   1      132.79      120.28     75.04 o 
  11   3   1       41.94       52.21     69.55 o 
 -10   4   1        3.21      -35.51     62.36 o 
  -9   4   1       88.33      145.02     74.41 o 
  -8   4   1       92.56       71.66     74.83 o 
  -7   4   1      114.82       81.60     69.34 o 
  -6   4   1     1017.88      875.12     75.93 o 
  -5   4   1      340.10      295.31    105.91 o 
  -4   4   1      375.05      315.27     44.66 o 
  -3   4   1       74.10       39.51     31.41 o 
  -2   4   1       47.15       54.98     32.89 o 
  -1   4   1      502.11      407.76     71.56 o 
   0   4   1      382.81      335.62     76.21 o 
   1   4   1      858.94      948.60     69.31 o 
   2   4   1     1543.56     1342.98    104.85 o 
   3   4   1       58.36       77.34     32.77 o 
   4   4   1     1035.97      890.37     73.26 o 
   5   4   1      194.90      168.94     43.87 o 
   6   4   1      213.84      195.81     60.56 o 
   7   4   1       55.31       32.67     38.94 o 
   8   4   1        8.38       52.33     45.56 o 
   9   4   1       87.46       83.29     73.14 o 
  10   4   1       99.22      155.37     82.65 o 
  -9   5   1        3.54      -28.12     78.00 o 
  -8   5   1       14.65      -17.12     80.54 o 
  -7   5   1       73.51       78.85     74.62 o 
  -6   5   1        6.33        9.51     64.26 o 
  -5   5   1       51.22      105.06     58.34 o 
  -4   5   1       81.70       34.25     52.85 o 
  -3   5   1      188.29      158.34     44.01 o 
  -2   5   1       24.60       -8.28     34.89 o 
  -1   5   1      264.38      259.06     62.78 o 
   0   5   1      417.25      449.75     59.70 o 
   1   5   1      307.14      252.76     48.09 o 
   2   5   1       20.46       24.93     34.71 o 
   3   5   1      466.85      435.05     86.46 o 
   4   5   1      270.90      209.91     72.51 o 
   5   5   1       99.16       84.51     46.78 o 
   6   5   1        2.80      -11.36     41.56 o 
   7   5   1       73.66       44.02     45.49 o 
   8   5   1       20.37        5.87     42.37 o 
   9   5   1       22.84       -5.92     68.70 o 
  -3   6   1       67.95       76.74     65.95 o 
  -2   6   1      394.57      355.31     58.68 o 
  -1   6   1       57.65       14.44     41.65 o 
   0   6   1      110.40       91.81     42.64 o 
   1   6   1      110.34       92.25     43.11 o 
   2   6   1       40.79       10.57     60.46 o 
   3   6   1       42.22      -11.42     56.44 o 
   4   6   1       63.23       67.65     66.59 o 
   5   6   1       26.38        1.48     58.56 o 
   6   6   1       15.71       42.28     66.38 o 
  -1   7   1       35.74       25.16     71.24 o 
   0   7   1       14.90       11.20     67.65 o 
   1   7   1        6.09       22.62     69.76 o 
   2   7   1        7.23      -58.77     52.21 o 
  -2  -7   2       35.07       72.88     67.13 o 
  -1  -7   2       36.51       79.69     65.46 o 
   0  -7   2       15.80       -7.18     51.75 o 
   1  -7   2       55.32       23.20     58.82 o 
  -6  -6   2       21.02      -23.01     37.62 o 
  -5  -6   2        9.01      -24.41     44.73 o 
  -4  -6   2        0.12       50.67     48.17 o 
  -3  -6   2       37.77       44.38     47.39 o 
  -2  -6   2       10.46        7.53     43.15 o 
  -1  -6   2      209.97      261.43     69.30 o 
   0  -6   2      353.06      401.33     77.54 o 
   1  -6   2       20.64        0.81     52.93 o 
   2  -6   2      124.42      153.93     56.85 o 
   3  -6   2      108.63       82.87     87.94 o 
   4  -6   2        8.26       30.86     72.09 o 
   5  -6   2        1.13      -38.90     62.15 o 
   6  -6   2       47.68       23.89     72.09 o 
  -9  -5   2       24.81       21.09     35.82 o 
  -8  -5   2       17.34      -30.48     38.87 o 
  -7  -5   2       35.45       25.64     39.95 o 
  -6  -5   2      124.80       76.56     42.59 o 
  -5  -5   2      131.40      109.31     48.32 o 
  -4  -5   2       29.57      -16.93     33.76 o 
  -3  -5   2      145.84      177.99     63.84 o 
  -2  -5   2      293.45      370.57     84.13 o 
  -1  -5   2       98.54      137.19     67.22 o 
   0  -5   2       18.35        8.88     47.77 o 
   2  -5   2      359.15      499.48     68.78 o 
   3  -5   2      186.56      178.63     82.44 o 
   4  -5   2      132.82      230.42     68.70 o 
   5  -5   2       87.67       55.38     63.63 o 
   6  -5   2        3.85       -6.34     55.81 o 
   7  -5   2       38.23       53.69     60.25 o 
   8  -5   2       38.05       70.18     61.94 o 
 -10  -4   2        1.62       -3.79     33.98 o 
  -9  -4   2       13.94       12.25     33.21 o 
  -8  -4   2       37.17       53.63     28.58 o 
  -7  -4   2      339.23      334.81     37.66 o 
  -6  -4   2     1200.05     1195.96     86.72 o 
  -5  -4   2      106.65       86.48     32.28 o 
  -4  -4   2      875.74      945.77     86.46 o 
  -3  -4   2      367.15      354.51     64.05 o 
   0  -4   2      121.63      134.23     51.37 o 
   1  -4   2      426.26      541.59     61.73 o 
   3  -4   2      992.28     1125.74     59.52 o 
   4  -4   2     1591.70     1821.36    131.49 o 
   5  -4   2       70.34       45.45     56.02 o 
   6  -4   2      307.92      418.98     73.14 o 
   7  -4   2       52.37       30.23     53.48 o 
   8  -4   2        3.59       52.21     53.91 o 
   9  -4   2        1.17       -9.94     54.54 o 
  10  -4   2       28.15       16.54     34.19 o 
 -11  -3   2        3.65        3.65     44.34 o 
 -10  -3   2      129.58      183.08     48.30 o 
  -9  -3   2      210.39      181.08     29.87 o 
  -8  -3   2      145.88      192.68     29.60 o 
  -7  -3   2      126.72      130.90     27.03 o 
  -6  -3   2      452.45      391.77     36.41 o 
  -5  -3   2      845.14      835.99     50.09 o 
  -4  -3   2       60.28      104.01     41.22 o 
  -3  -3   2     1680.59     2012.46    101.68 o 
   0  -3   2      539.03      638.20     65.95 o 
   1  -3   2     1752.57     1787.33     84.98 o 
   2  -3   2      375.56      419.57     30.85 o 
   3  -3   2      249.70      240.60     21.50 o 
   4  -3   2      881.40      986.43     50.79 o 
   5  -3   2      738.65      713.45     76.10 o 
   6  -3   2      176.72      254.09     55.38 o 
   7  -3   2      227.59      189.20     53.69 o 
   8  -3   2      124.22      191.94     52.85 o 
   9  -3   2      185.97      236.55     66.59 o 
  10  -3   2       54.49      126.62     63.84 o 
  11  -3   2       28.58       44.60     56.86 o 
 -12  -2   2       12.67        7.16     39.90 o 
 -11  -2   2       56.15      101.97     43.86 o 
 -10  -2   2       79.02      149.13     42.80 o 
  -9  -2   2       53.42       76.53     26.92 o 
  -8  -2   2     1196.05     1238.83     57.88 o 
  -7  -2   2      361.25      307.42     28.25 o 
  -6  -2   2      209.32      182.83     26.83 o 
  -5  -2   2       22.70        9.90     20.08 o 
  -4  -2   2      709.32      683.02     38.36 o 
  -3  -2   2     3595.29     3845.66    113.52 o 
  -2  -2   2     3121.29     3199.01     98.51 o 
   0  -2   2     2795.74     3023.55    101.89 o 
   1  -2   2       32.07       54.02     17.06 o 
   2  -2   2     3760.95     3871.95    223.48 o 
   3  -2   2     1807.35     1904.04     75.47 o 
   4  -2   2      278.54      273.78     19.05 o 
   5  -2   2      191.82      244.37     48.83 o 
   6  -2   2      184.82      171.65     46.93 o 
   7  -2   2      768.53      787.86     74.20 o 
   8  -2   2      569.58      570.76     73.14 o 
   9  -2   2      130.96      176.09     58.34 o 
  10  -2   2      310.29      382.41     76.52 o 
  11  -2   2       24.69       67.65     57.08 o 
  12  -2   2        3.85        5.87     44.18 o 
 -12  -1   2       39.74       51.79     64.47 o 
 -11  -1   2      141.99       93.41     43.13 o 
 -10  -1   2       22.11       28.83     37.38 o 
  -9  -1   2      390.77      476.40     52.48 o 
  -8  -1   2       92.96       73.11     25.02 o 
  -7  -1   2      317.01      347.60     30.68 o 
  -6  -1   2      779.11      760.46     38.16 o 
  -5  -1   2      246.67      206.64     20.02 o 
  -4  -1   2     2246.11     2339.50     50.95 o 
  -3  -1   2     4766.41     4910.89     62.90 o 
  -2  -1   2    13088.25    13999.21    348.00 o 
  -1  -1   2    10517.89    10948.32    161.99 o 
   0  -1   2      959.94      922.21     26.11 o 
   1  -1   2     5251.59     5905.66    744.00 o 
   2  -1   2     8012.53     8555.79     86.13 o 
   3  -1   2     1953.46     2127.67     86.46 o 
   4  -1   2     1469.13     1510.83     74.41 o 
   5  -1   2     2172.98     2162.13     97.03 o 
   6  -1   2     1443.14     1414.01     85.83 o 
   7  -1   2      124.03      128.53     44.82 o 
   8  -1   2      482.51      592.96     74.41 o 
   9  -1   2      166.93      272.27     63.42 o 
  10  -1   2        9.50       40.59     50.95 o 
  11  -1   2       39.08       80.33     58.13 o 
  12  -1   2       51.03      130.64     67.22 o 
 -12   0   2       88.63       -7.61     60.25 o 
 -11   0   2      164.32      159.81     65.74 o 
 -10   0   2       12.65        1.27     49.47 o 
  -9   0   2        7.81       18.98     29.95 o 
  -8   0   2       26.31       16.74     27.45 o 
  -7   0   2      328.77      289.76     27.79 o 
  -6   0   2      252.95      240.15     21.73 o 
  -5   0   2     2227.72     2177.11     48.01 o 
  -4   0   2     5508.55     5383.69     69.77 o 
  -3   0   2      160.92      158.86     20.50 o 
  -2   0   2     2117.69     2200.00     91.94 o 
  -1   0   2       14.04       18.87     10.73 o 
   0   0   2     3501.04     3426.89     54.12 o 
   1   0   2     4318.96     4247.46     60.78 o 
   2   0   2     2890.73     2909.39     48.85 o 
   3   0   2     5340.57     5252.43     98.19 o 
   4   0   2     2947.25     2852.64     66.69 o 
   5   0   2     1127.92     1084.39     44.34 o 
   6   0   2     2234.89     2091.04     89.10 o 
   7   0   2      329.60      188.77     47.56 o 
   8   0   2      248.72      273.33     56.65 o 
   9   0   2      148.69      177.15     54.96 o 
  10   0   2        8.95       19.66     47.35 o 
  11   0   2       53.64       45.45     63.00 o 
  12   0   2       34.40       75.04     62.78 o 
 -12   1   2       34.23       35.51     71.45 o 
 -11   1   2      144.58      151.36     77.79 o 
 -10   1   2       18.60       20.29     56.86 o 
  -9   1   2      429.85      528.06     88.36 o 
  -8   1   2      105.56      140.28     37.42 o 
  -7   1   2      259.89      270.93     34.68 o 
  -6   1   2      712.46      723.47     40.93 o 
  -5   1   2      386.94      388.14     23.92 o 
  -4   1   2     2331.82     2437.06     83.19 o 
  -3   1   2     5046.19     4942.55    113.55 o 
  -2   1   2    13754.00    13858.18    263.71 o 
  -1   1   2    11125.22    10898.31    117.19 o 
   0   1   2      760.84      736.45     47.35 o 
   1   1   2     5984.70     5571.72    152.73 o 
   2   1   2     8542.87     8300.69    109.06 o 
   3   1   2     1670.17     1432.72    105.80 o 
   4   1   2     1278.79     1219.10     52.64 o 
   5   1   2     1834.33     1695.29     64.79 o 
   6   1   2     1463.98     1369.80     62.27 o 
   7   1   2      162.54      164.36     31.93 o 
   8   1   2      500.16      711.55     80.75 o 
   9   1   2      181.89      187.93     62.36 o 
  10   1   2        2.27      -33.61     47.14 o 
  11   1   2       45.52       63.00     58.56 o 
  12   1   2       51.39       97.87     72.30 o 
 -12   2   2       13.32      101.47     92.38 o 
 -11   2   2       53.45      108.87     79.48 o 
 -10   2   2       72.54      109.29     72.09 o 
  -9   2   2       43.12       90.90     64.05 o 
  -8   2   2     1096.78     1027.79    109.08 o 
  -7   2   2      373.47      330.41     66.38 o 
  -6   2   2      183.24      222.60     54.96 o 
  -5   2   2       22.87       24.77     21.53 o 
  -4   2   2      605.87      576.04     47.03 o 
  -3   2   2     3335.49     3341.49    314.98 o 
  -2   2   2     2680.83     2704.70    106.31 o 
  -1   2   2     4205.20     4092.27    156.01 o 
   0   2   2     3470.09     3300.24     84.57 o 
   1   2   2       40.84       42.02     24.01 o 
   2   2   2     3332.78     3239.48     87.91 o 
   3   2   2     1810.91     1695.47     68.35 o 
   4   2   2      264.52      190.83     34.07 o 
   5   2   2      221.33      167.43     33.79 o 
   6   2   2      235.17      187.61     35.90 o 
   7   2   2      767.87      727.58     57.23 o 
   8   2   2      566.84      624.43     58.36 o 
   9   2   2      111.05       97.24     55.38 o 
  10   2   2      362.21      456.40     93.65 o 
  11   2   2       28.91        9.51     65.95 o 
  12   2   2        3.56      -10.57     62.36 o 
 -11   3   2        3.63       50.52     68.07 o 
 -10   3   2      136.05       82.65     64.47 o 
  -9   3   2      211.41      218.16     80.75 o 
  -8   3   2      133.12      142.27     64.47 o 
  -7   3   2       91.42       52.85     56.23 o 
  -6   3   2      474.80      403.13     80.12 o 
  -5   3   2      915.59      858.68     97.03 o 
  -4   3   2       75.80       85.99     31.48 o 
  -3   3   2     1780.33     1817.48    134.61 o 
  -2   3   2      512.11      486.02     45.94 o 
  -1   3   2     1339.72     1129.99    136.14 o 
   0   3   2      429.34      436.49     42.84 o 
   1   3   2     1916.77     1885.25     77.61 o 
   2   3   2      440.96      398.04     46.26 o 
   3   3   2      251.47      269.18     47.67 o 
   4   3   2      950.54      823.59     60.62 o 
   5   3   2      866.59      705.42     61.11 o 
   6   3   2      137.25      140.24     39.08 o 
   7   3   2      295.54      289.14     47.86 o 
   8   3   2       95.16      102.26     38.84 o 
   9   3   2      138.70      104.41     69.44 o 
  10   3   2       57.07      111.40     78.85 o 
  11   3   2       29.00       70.61     83.08 o 
 -10   4   2        1.31        7.61     80.75 o 
  -9   4   2       13.02      -68.70     65.95 o 
  -8   4   2       35.41       30.02     74.41 o 
  -7   4   2      353.12      313.07     88.79 o 
  -6   4   2     1220.93     1165.83    131.91 o 
  -5   4   2       72.98       67.01     63.84 o 
  -4   4   2      736.15      676.64     53.87 o 
  -3   4   2      385.27      336.87     80.86 o 
  -2   4   2      215.55      141.66     57.50 o 
  -1   4   2        3.14        9.26     30.85 o 
   0   4   2      107.48       87.48     35.12 o 
   1   4   2      410.52      399.53     48.57 o 
   2   4   2       37.36      114.15     52.43 o 
   3   4   2      997.91      936.59     73.36 o 
   4   4   2     1615.48     1586.57     94.73 o 
   5   4   2       92.01       73.34     35.54 o 
   6   4   2      271.67      256.61     51.26 o 
   7   4   2       57.04       50.17     41.46 o 
   8   4   2        4.42        9.39     40.27 o 
   9   4   2        2.10       24.76     41.00 o 
  10   4   2       26.26        9.51     72.93 o 
  -9   5   2       29.13      162.14    102.53 o 
  -8   5   2       14.59        5.71     69.55 o 
  -7   5   2       47.77       36.99     74.62 o 
  -6   5   2      117.55      378.60    105.06 o 
  -3   5   2      130.37      140.74     43.20 o 
  -2   5   2      312.56      364.03     56.20 o 
  -1   5   2      112.31       74.54     41.14 o 
   0   5   2       19.69       21.47     37.27 o 
   1   5   2      224.77      242.68     74.62 o 
   2   5   2      326.30      309.48     78.00 o 
   3   5   2      151.51       89.21     63.84 o 
   4   5   2      145.65      123.24     64.69 o 
   5   5   2      114.11      160.74     50.08 o 
   6   5   2        8.84       21.95     42.23 o 
   7   5   2       41.13       23.71     42.38 o 
   8   5   2       40.44       12.06     42.77 o 
  -2   6   2        3.86       -6.98     59.61 o 
  -1   6   2      209.49      152.20     73.78 o 
   0   6   2      365.83      334.85     88.36 o 
   1   6   2       19.17      -13.53     60.88 o 
   2   6   2      139.61       85.61     68.49 o 
   3   6   2      106.05      136.56     73.35 o 
   4   6   2        6.08      -19.66     58.98 o 
   5   6   2        0.31        3.17     62.15 o 
   6   6   2       44.57       49.89     67.01 o 
  -1   7   2       34.91       53.06     72.30 o 
   0   7   2       13.27       13.32     67.65 o 
   1   7   2       45.85       -2.11     66.38 o 
   2   7   2       35.20       35.30     67.65 o 
  -2  -7   3        2.91      -40.42     63.57 o 
  -1  -7   3       24.52       49.14     63.12 o 
   0  -7   3       51.73       93.17     67.19 o 
   1  -7   3        9.53       -0.21     76.31 o 
  -6  -6   3       99.14      100.81     45.54 o 
  -5  -6   3       17.71      -39.52     42.09 o 
  -4  -6   3        2.56      -24.32     40.45 o 
  -3  -6   3       32.67       23.34     38.70 o 
  -2  -6   3       47.12       38.10     43.39 o 
  -1  -6   3       42.05       36.89     51.70 o 
   0  -6   3        3.26       -5.79     52.19 o 
   1  -6   3      159.51      262.98     63.66 o 
   2  -6   3      187.70      213.93     81.39 o 
   3  -6   3        4.68      -26.21     82.87 o 
   4  -6   3       67.98      134.02     83.50 o 
   5  -6   3       20.18       43.34     72.72 o 
   6  -6   3       17.18      -56.65     66.38 o 
  -9  -5   3       16.93        0.18     51.83 o 
  -8  -5   3       28.71       17.72     38.80 o 
  -7  -5   3       26.41        2.03     41.40 o 
  -6  -5   3        1.62        5.59     40.20 o 
  -5  -5   3       22.84        0.04     34.33 o 
  -4  -5   3       71.26      100.50     41.36 o 
  -3  -5   3      299.15      313.83     47.51 o 
  -2  -5   3      101.91      154.67     44.39 o 
  -1  -5   3      562.39      559.19     57.54 o 
   0  -5   3      251.25      371.34     62.33 o 
   1  -5   3      112.01       95.55     49.33 o 
   2  -5   3       67.33       13.22     42.21 o 
   3  -5   3      212.53      146.50     83.50 o 
   4  -5   3      156.31      171.65     77.79 o 
   5  -5   3       95.04       88.57     59.82 o 
   6  -5   3       96.98       85.19     64.47 o 
   7  -5   3      140.75      199.34     75.47 o 
   8  -5   3       18.20       47.99     66.17 o 
 -10  -4   3       62.81       35.03     44.84 o 
  -9  -4   3       24.84       21.61     34.76 o 
  -8  -4   3        5.96        4.05     33.01 o 
  -7  -4   3        4.14      -27.61     32.99 o 
  -6  -4   3      104.46      110.34     29.82 o 
  -5  -4   3      414.18      453.65     40.95 o 
  -4  -4   3      108.15      138.41     28.66 o 
  -3  -4   3      391.20      484.62     38.75 o 
  -2  -4   3     1072.21     1136.03     68.13 o 
  -1  -4   3       12.06      -43.91     29.27 o 
   0  -4   3      106.27       69.79     47.34 o 
   1  -4   3       64.99       32.47     25.94 o 
   2  -4   3       91.37      127.18     39.01 o 
   3  -4   3      523.38      602.12     45.13 o 
   4  -4   3      233.53      265.93     73.56 o 
   5  -4   3      471.77      526.58     88.57 o 
   6  -4   3      270.72      333.37     70.18 o 
   7  -4   3       27.81       13.95     47.14 o 
   8  -4   3      126.30      171.86     65.95 o 
   9  -4   3       35.11       10.15     49.47 o 
  10  -4   3        9.83        0.00     62.57 o 
 -11  -3   3       49.00       59.61     73.35 o 
 -10  -3   3        2.62       -3.94     38.60 o 
  -9  -3   3       37.39       38.62     28.87 o 
  -8  -3   3      286.25      273.87     31.99 o 
  -7  -3   3      713.97      659.30     39.86 o 
  -6  -3   3      215.41      183.08     28.39 o 
  -5  -3   3     1213.32     1145.71     87.05 o 
  -4  -3   3     1563.23     1636.51     53.93 o 
  -3  -3   3      421.51      391.33     32.87 o 
  -2  -3   3      390.81      385.20     38.75 o 
  -1  -3   3     2146.23     2326.07     73.93 o 
   0  -3   3     1615.88     1769.83     83.45 o 
   1  -3   3     1196.94     1201.45     52.19 o 
   2  -3   3     1844.21     2238.09    125.63 o 
   3  -3   3     1772.64     1664.55    164.47 o 
   4  -3   3      151.86      191.11     33.11 o 
   5  -3   3      303.59      319.84     59.40 o 
   6  -3   3      202.03      254.31     63.63 o 
   7  -3   3       62.11       88.79     56.23 o 
   8  -3   3      240.05      277.35     66.59 o 
   9  -3   3       75.34       97.66     52.21 o 
  10  -3   3      255.22      338.44     72.51 o 
  11  -3   3      117.47       98.72     66.17 o 
 -12  -2   3        4.15       -9.89     38.74 o 
 -11  -2   3        2.08       26.97     40.57 o 
 -10  -2   3       21.51       27.54     35.43 o 
  -9  -2   3      321.93      355.88     40.46 o 
  -8  -2   3      836.33      931.94     54.59 o 
  -7  -2   3      412.95      421.80     44.81 o 
  -6  -2   3     2181.61     2182.74     58.06 o 
  -5  -2   3      124.88      109.08     21.36 o 
  -4  -2   3      397.84      407.86     26.91 o 
  -3  -2   3      857.62      833.60     58.18 o 
  -2  -2   3       96.86       86.86     18.40 o 
  -1  -2   3     1117.72     1122.78     45.05 o 
   0  -2   3      527.71      567.59     42.60 o 
   1  -2   3     1737.24     1767.92     69.10 o 
   2  -2   3     3373.93     3299.08    123.60 o 
   3  -2   3     2080.74     2209.32     67.75 o 
   4  -2   3     4108.90     4685.08    192.37 o 
   5  -2   3      124.47      146.50     49.25 o 
   6  -2   3       97.27      135.08     45.03 o 
   7  -2   3       65.97       78.00     40.38 o 
   8  -2   3       50.25       14.37     44.18 o 
   9  -2   3      606.40      780.46     91.74 o 
  10  -2   3       86.53       97.87     56.44 o 
  11  -2   3      113.00      196.81     74.83 o 
 -12  -1   3       39.57       62.78     63.84 o 
 -11  -1   3      119.08      119.24     42.90 o 
 -10  -1   3      186.34      202.27     54.22 o 
  -9  -1   3       43.89       59.54     35.28 o 
  -8  -1   3      334.99      361.49     32.97 o 
  -7  -1   3      346.26      356.22     31.72 o 
  -6  -1   3      111.56       92.52     22.93 o 
  -5  -1   3     1674.59     1859.52     78.30 o 
  -4  -1   3     1883.07     1876.44     48.46 o 
  -3  -1   3     5089.09     4965.13    153.53 o 
  -2  -1   3     8126.42     9026.44    378.92 o 
  -1  -1   3     4887.56     5429.74    561.78 o 
   0  -1   3     7416.52     7568.91    356.20 o 
   1  -1   3    11578.05    11392.89     98.19 o 
   2  -1   3     1212.35     1236.06     33.29 o 
   3  -1   3     1272.21     1414.15     74.73 o 
   4  -1   3     1432.19     1426.34     95.66 o 
   5  -1   3      402.16      374.38     47.77 o 
   6  -1   3      956.67      921.89     72.51 o 
   7  -1   3     1592.96     1795.15    107.18 o 
   8  -1   3      117.38      146.28     48.20 o 
   9  -1   3      239.94      284.54     60.04 o 
  10  -1   3       61.61       95.13     60.25 o 
  11  -1   3       40.74       53.27     53.91 o 
  12  -1   3       22.50       50.95     69.76 o 
 -12   0   3      157.09      211.82     83.50 o 
 -11   0   3        0.28      -17.97     57.08 o 
 -10   0   3      309.68      418.77     79.48 o 
  -9   0   3      372.50      399.46     73.56 o 
  -8   0   3      127.87      132.51     32.44 o 
  -7   0   3       53.67       54.62     19.07 o 
  -6   0   3      147.93      188.26     26.14 o 
  -5   0   3      777.21      737.17     30.90 o 
  -4   0   3      919.26      875.73     30.94 o 
  -3   0   3     1020.44      963.77     28.67 o 
  -2   0   3    26050.40    25996.82    169.09 o 
  -1   0   3      224.75      157.01     12.10 o 
   0   0   3     5390.16     5517.78     83.71 o 
   1   0   3     7629.49     7743.51    366.13 o 
   2   0   3     1528.53     1545.52     38.38 o 
   3   0   3      518.86      498.60     27.78 o 
   4   0   3      445.45      437.46     29.31 o 
   5   0   3     5317.36     5531.36     98.71 o 
   6   0   3     3058.60     3181.85     80.10 o 
   7   0   3      426.81      514.11     64.69 o 
   8   0   3     1301.34     1152.30     92.38 o 
   9   0   3       21.46        7.82     46.72 o 
  10   0   3        0.42        6.13     48.41 o 
  11   0   3        0.20       -2.11     48.83 o 
  12   0   3        4.53       -6.13     64.90 o 
 -12   1   3       41.44       -3.59     68.70 o 
 -11   1   3      103.01      177.99     78.85 o 
 -10   1   3      202.02      240.78     76.74 o 
  -9   1   3       24.72       35.09     47.77 o 
  -8   1   3      328.72      353.73     41.85 o 
  -7   1   3      421.49      388.48     39.68 o 
  -6   1   3      158.47      148.99     18.79 o 
  -5   1   3     1754.70     1897.15     68.49 o 
  -4   1   3     1851.06     1821.65     56.48 o 
  -3   1   3     4396.77     4520.10    203.46 o 
  -2   1   3     7931.62     8301.45    149.88 o 
  -1   1   3     5308.42     5448.02    110.77 o 
   0   1   3     6911.45     6574.94     85.30 o 
   1   1   3    11764.40    11936.29    118.68 o 
   2   1   3      869.61      810.00     47.56 o 
   3   1   3     1416.55     1335.63     50.37 o 
   4   1   3     1189.28     1188.83     52.05 o 
   5   1   3      379.18      408.25     37.74 o 
   6   1   3      928.50      924.87     74.52 o 
   7   1   3     1495.65     1433.20     69.11 o 
   8   1   3      141.10      110.56     46.08 o 
   9   1   3      252.75      257.48     67.43 o 
  10   1   3       99.62      166.15     66.59 o 
  11   1   3       54.94       76.52     68.07 o 
  12   1   3       20.27       17.33     70.61 o 
 -12   2   3        3.75       39.11     74.20 o 
 -11   2   3        1.28      -52.43     69.76 o 
 -10   2   3       21.51       81.81     75.04 o 
  -9   2   3      360.16      580.49    100.83 o 
  -8   2   3      924.09     1046.61    113.94 o 
  -7   2   3      354.23      399.53     71.87 o 
  -6   2   3     2125.42     2041.48     64.51 o 
  -5   2   3      125.71      116.95     26.08 o 
  -4   2   3      410.67      418.19     35.15 o 
  -3   2   3      834.63      785.46     45.50 o 
  -2   2   3      131.92      132.84     28.09 o 
  -1   2   3     1373.12     1266.24     74.62 o 
   0   2   3      608.19      520.45     58.56 o 
   1   2   3     1651.28     1517.52     56.60 o 
   2   2   3     3495.23     3022.22    199.45 o 
   3   2   3     2032.19     1976.89     73.25 o 
   4   2   3     4134.29     4137.40    109.86 o 
   5   2   3      126.26      114.36     33.03 o 
   6   2   3       68.22       70.51     30.29 o 
   7   2   3       63.57       64.43     33.44 o 
   8   2   3       49.22       82.40     35.81 o 
   9   2   3      631.63      702.25     99.99 o 
  10   2   3      108.57      102.95     61.30 o 
  11   2   3      109.56      187.72     78.43 o 
 -11   3   3       50.13       67.65     84.13 o 
 -10   3   3        4.40       35.09     64.05 o 
  -9   3   3       57.75       -3.81     62.15 o 
  -8   3   3      262.71      340.98     81.17 o 
  -7   3   3      636.15      577.10     93.01 o 
  -6   3   3      267.40      213.93     61.73 o 
  -5   3   3     1202.92     1214.05     65.44 o 
  -4   3   3     1648.96     1838.85    143.75 o 
  -3   3   3      453.05      377.37     45.32 o 
  -2   3   3      491.07      498.89     65.11 o 
  -1   3   3     2256.64     2376.48    127.47 o 
   0   3   3     1408.31     1261.38     99.99 o 
   1   3   3     1073.35      897.15     86.88 o 
   2   3   3     1819.18     1737.86    128.10 o 
   3   3   3     1530.74     1384.01     72.68 o 
   4   3   3      235.34      211.56     40.33 o 
   5   3   3      354.10      292.49     43.17 o 
   6   3   3      155.41      149.60     39.22 o 
   7   3   3       57.60       40.22     36.35 o 
   8   3   3      248.60      270.35     50.89 o 
   9   3   3       79.42       51.35     39.09 o 
  10   3   3      232.20      166.79     77.16 o 
  11   3   3      117.11      139.31     85.40 o 
 -10   4   3       58.35      -25.79     79.48 o 
  -9   4   3       27.06       99.35     84.56 o 
  -8   4   3        5.52       17.12     63.00 o 
  -7   4   3        3.46      101.05     73.99 o 
  -6   4   3       95.42       77.79     68.49 o 
  -5   4   3      401.33      383.26     80.33 o 
  -4   4   3      164.02      267.84     60.67 o 
  -3   4   3      372.17      358.52     69.97 o 
  -2   4   3     1004.41     1036.88    102.10 o 
  -1   4   3       16.29       23.04     45.24 o 
   0   4   3       79.95      135.93     58.13 o 
   1   4   3       61.33       88.15     50.31 o 
   2   4   3       73.11        9.94     50.95 o 
   3   4   3      539.67      489.46     55.00 o 
   4   4   3      220.39      147.32     42.13 o 
   5   4   3      415.73      427.36     57.14 o 
   6   4   3      283.94      257.31     51.18 o 
   7   4   3       21.03       67.34     40.12 o 
   8   4   3      122.72      110.74     49.78 o 
   9   4   3       30.89       -8.08     39.09 o 
  10   4   3       11.21       42.91     75.89 o 
  -9   5   3       22.88      -59.61     83.29 o 
  -8   5   3       37.89       38.68     87.52 o 
  -7   5   3       29.35      -17.33     69.55 o 
  -3   5   3      304.00      258.53     69.13 o 
  -2   5   3       85.19       55.60     54.96 o 
  -1   5   3      490.69      486.20     87.73 o 
   0   5   3      274.88      214.78     70.39 o 
   1   5   3      145.38      120.92     65.11 o 
   2   5   3       73.33       14.80     54.54 o 
   3   5   3      247.27      215.83     75.47 o 
   4   5   3      174.16       97.24     60.46 o 
   5   5   3      116.23      130.35     48.18 o 
   6   5   3       81.85       55.60     47.71 o 
   7   5   3      136.96      114.86     50.99 o 
   8   5   3       17.86       38.39     48.01 o 
  -2   6   3       50.45       36.15     61.94 o 
  -1   6   3       60.68       49.68     60.67 o 
   0   6   3        3.57       35.30     55.38 o 
   1   6   3      161.32      128.95     76.74 o 
   2   6   3      165.59       96.61     68.28 o 
   3   6   3        6.31       10.36     64.26 o 
   4   6   3       67.61       16.49     63.63 o 
   5   6   3       19.90       26.42     67.86 o 
   6   6   3       16.03      -35.30     61.73 o 
  -1   7   3       28.43       10.57     71.45 o 
   0   7   3       44.05        1.27     65.11 o 
   1   7   3        6.25      -35.51     57.29 o 
   2   7   3       15.86      -25.37     70.82 o 
  -2  -7   4       37.50       49.97     80.65 o 
  -1  -7   4       27.68        6.08     47.21 o 
   0  -7   4        4.89       33.07     65.00 o 
  -6  -6   4       16.46       34.74     41.67 o 
  -5  -6   4       41.04       47.24     41.77 o 
  -4  -6   4      131.06      138.38     48.85 o 
  -3  -6   4        5.29        6.65     40.97 o 
  -2  -6   4       69.05       84.40     55.12 o 
  -1  -6   4       28.62        7.06     56.12 o 
   0  -6   4       27.25       17.59     53.38 o 
   1  -6   4       87.60       98.00     51.47 o 
   3  -6   4       79.96      137.19     95.97 o 
   4  -6   4       26.94       21.77     71.66 o 
   5  -6   4       50.31        7.61     75.89 o 
   6  -6   4      103.32      232.96     87.52 o 
  -8  -5   4       42.39       55.15     40.95 o 
  -7  -5   4       90.36       92.76     41.91 o 
  -6  -5   4       84.35       53.46     39.85 o 
  -5  -5   4       65.60       61.20     43.17 o 
  -4  -5   4      155.50      151.27     44.78 o 
  -3  -5   4       57.49      106.84     41.30 o 
  -2  -5   4      260.95      299.28     46.21 o 
  -1  -5   4      142.45      161.73     39.37 o 
   0  -5   4       21.82       58.74     48.21 o 
   1  -5   4      341.25      431.17     63.90 o 
   2  -5   4      431.50      437.84     57.94 o 
   3  -5   4       39.73       -3.17     76.10 o 
   4  -5   4       87.75       67.01     67.86 o 
   5  -5   4      149.87      137.62     74.83 o 
   6  -5   4      144.57      141.42     76.52 o 
   7  -5   4        9.62        9.30     58.13 o 
   8  -5   4       83.82      196.17     78.22 o 
 -10  -4   4       38.17       30.97     46.47 o 
  -9  -4   4       30.52       38.75     43.58 o 
  -8  -4   4      123.61      155.30     51.06 o 
  -7  -4   4      127.79       75.28     34.11 o 
  -6  -4   4       66.27       21.31     31.01 o 
  -5  -4   4       40.22       11.03     34.75 o 
  -4  -4   4       59.61       72.52     26.39 o 
  -3  -4   4      325.03      339.63     34.40 o 
  -2  -4   4        7.72        4.86     28.29 o 
  -1  -4   4     1119.99     1217.41     63.99 o 
   0  -4   4     1459.25     1488.14     65.46 o 
   1  -4   4      157.12      145.00     30.07 o 
   2  -4   4      911.38      952.67     64.12 o 
   3  -4   4       28.90       14.28     34.58 o 
   4  -4   4      156.94      158.54     63.21 o 
   5  -4   4       10.99       17.55     51.58 o 
   6  -4   4       61.71       87.09     60.67 o 
   7  -4   4      272.43      426.38     80.96 o 
   8  -4   4      147.76      212.87     70.82 o 
   9  -4   4       50.43      102.31     56.44 o 
  10  -4   4       78.77       78.00     64.69 o 
 -11  -3   4        5.99       17.33     70.61 o 
 -10  -3   4       20.36       32.84     47.25 o 
  -9  -3   4       28.12       43.92     41.29 o 
  -8  -3   4      179.36      179.69     33.15 o 
  -7  -3   4      452.98      414.14     39.10 o 
  -6  -3   4      313.17      305.20     29.13 o 
  -5  -3   4      706.31      685.98     37.51 o 
  -4  -3   4      436.22      471.25     32.82 o 
  -3  -3   4     1134.91     1159.96     45.69 o 
  -2  -3   4      649.22      694.44     37.46 o 
  -1  -3   4      975.46      904.29     49.37 o 
   0  -3   4     1989.02     2125.91     62.74 o 
   1  -3   4      732.18      711.36     36.85 o 
   2  -3   4      615.63      563.15     58.98 o 
   3  -3   4      493.98      573.78     51.16 o 
   4  -3   4      247.50      245.63     31.14 o 
   5  -3   4      449.38      506.08     75.04 o 
   6  -3   4      801.82      786.17     91.96 o 
   7  -3   4      165.74      172.50     58.98 o 
   8  -3   4      163.73      209.07     62.57 o 
   9  -3   4      217.40      248.39     69.13 o 
  10  -3   4       26.00       50.73     56.44 o 
  11  -3   4       22.23        9.94     64.47 o 
 -12  -2   4       83.31       88.79     47.59 o 
 -11  -2   4       11.12        7.20     39.76 o 
 -10  -2   4       29.33        9.39     37.31 o 
  -9  -2   4        9.83       11.44     25.16 o 
  -8  -2   4      324.94      371.34     38.50 o 
  -7  -2   4     1178.90     1314.07     61.42 o 
  -6  -2   4      518.18      487.94     34.39 o 
  -5  -2   4      707.56      734.90     38.96 o 
  -4  -2   4     3544.74     3518.75     63.66 o 
  -3  -2   4      915.34      882.94     38.69 o 
  -2  -2   4     2394.70     2375.94     76.74 o 
  -1  -2   4       20.01        7.54     21.51 o 
   0  -2   4      793.34      775.85     41.17 o 
   1  -2   4     2417.51     2756.87    518.44 o 
   2  -2   4      209.28      225.14     19.38 o 
   3  -2   4     6329.14     6858.79    101.65 o 
   4  -2   4     4456.48     4678.94     71.22 o 
   5  -2   4      332.20      360.64     56.86 o 
   6  -2   4      536.19      541.17     71.45 o 
   7  -2   4        2.34        8.67     44.39 o 
   8  -2   4      182.10      210.34     56.44 o 
   9  -2   4       23.40       16.91     48.20 o 
  10  -2   4      109.45      167.42     60.67 o 
  11  -2   4      135.66      192.79     67.01 o 
 -12  -1   4       25.65       13.11     60.46 o 
 -11  -1   4       17.95       13.36     38.55 o 
 -10  -1   4      135.80      125.63     38.33 o 
  -9  -1   4      376.55      343.06     47.22 o 
  -8  -1   4        3.63      -14.31     20.61 o 
  -7  -1   4      217.45      249.67     33.23 o 
  -6  -1   4      656.14      628.07     35.47 o 
  -5  -1   4     1327.02     1322.78     77.00 o 
  -4  -1   4      117.49      102.42     18.29 o 
  -3  -1   4     2200.54     2218.68    134.90 o 
  -2  -1   4     7552.95     7703.75    179.16 o 
  -1  -1   4     3692.81     3692.19     70.81 o 
   0  -1   4     1899.31     1836.85     44.38 o 
   1  -1   4    16903.82    16925.92    675.51 o 
   2  -1   4     4454.90     4419.62     65.38 o 
   3  -1   4      673.79      796.63     65.95 o 
   4  -1   4      682.36      690.03     31.71 o 
   5  -1   4     2353.24     2375.36     53.87 o 
   6  -1   4      385.79      413.48     54.75 o 
   7  -1   4      317.72      354.08     59.61 o 
   8  -1   4      578.47      649.40     74.41 o 
   9  -1   4      313.49      602.47     84.98 o 
  10  -1   4        4.06      -33.19     41.86 o 
  11  -1   4       19.58       43.34     55.60 o 
  12  -1   4       65.10       86.46     70.18 o 
 -12   0   4        0.28      -49.47     65.11 o 
 -11   0   4      250.67      386.00     83.29 o 
 -10   0   4      259.06      290.41     50.44 o 
  -9   0   4       90.93       66.32     45.45 o 
  -8   0   4      553.23      658.01     54.18 o 
  -7   0   4      409.15      386.11     28.33 o 
  -6   0   4      222.51      193.42     45.39 o 
  -5   0   4        0.96      -10.32     14.50 o 
  -4   0   4       43.37       29.82     15.27 o 
  -3   0   4     4715.03     4803.42     62.94 o 
  -2   0   4     6125.87     6127.65     64.96 o 
  -1   0   4       31.72       26.54     14.27 o 
   0   0   4     1288.60     1208.53     45.45 o 
   1   0   4      624.87      807.57     86.46 o 
   2   0   4     2338.62     2440.39     73.78 o 
   3   0   4      425.07      471.01     28.76 o 
   4   0   4       18.23       13.35     17.82 o 
   5   0   4      276.27      269.85     31.92 o 
   6   0   4      598.68      592.21     40.27 o 
   7   0   4     2264.00     2234.42    119.44 o 
   8   0   4       74.70      611.98     77.37 o 
   9   0   4      313.60      348.38     66.38 o 
  10   0   4      229.14      285.59     74.62 o 
  11   0   4        3.61       19.45     65.74 o 
  12   0   4       19.38       50.31     73.14 o 
 -12   1   4       20.39       41.43     66.59 o 
 -11   1   4       24.68       10.99     59.61 o 
 -10   1   4      116.19       93.44     61.73 o 
  -9   1   4      365.99      297.22     71.03 o 
  -8   1   4        9.96        0.62     25.97 o 
  -7   1   4      162.78      173.59     37.21 o 
  -6   1   4      814.67      624.81     63.34 o 
  -5   1   4     1188.59     1184.43     41.06 o 
  -4   1   4      131.42      117.36     18.45 o 
  -3   1   4     2833.95     2848.31     57.35 o 
  -2   1   4     7680.48     7618.64    615.26 o 
  -1   1   4     3830.76     4288.74    106.75 o 
   0   1   4     1508.79     1602.15     68.91 o 
   1   1   4    15782.67    15631.61    213.72 o 
   2   1   4     4907.93     4835.91    259.38 o 
   3   1   4      655.00      673.05     39.85 o 
   4   1   4      897.90      772.06     44.31 o 
   5   1   4     2441.18     2324.67     77.38 o 
   6   1   4      314.73      305.27     37.84 o 
   7   1   4      302.91      279.90     37.71 o 
   8   1   4      581.26      622.76     78.00 o 
   9   1   4      358.81      294.26     65.11 o 
  10   1   4       15.69       13.32     46.08 o 
  11   1   4       16.97       44.39     55.17 o 
  12   1   4       60.76      125.57     70.39 o 
 -12   2   4       89.17      150.72     83.08 o 
 -11   2   4       12.68       60.04     68.07 o 
 -10   2   4       33.70       -4.23     63.84 o 
  -9   2   4        8.73       23.25     50.95 o 
  -8   2   4      314.19      418.35     78.64 o 
  -7   2   4     1131.51     1109.60    110.98 o 
  -6   2   4      514.82      508.72     40.77 o 
  -5   2   4      753.17      770.66     45.58 o 
  -4   2   4     3931.80     4004.11    169.64 o 
  -3   2   4      966.76      942.72     51.79 o 
  -2   2   4     2240.74     2372.25     99.99 o 
  -1   2   4       16.96       35.30     31.71 o 
   0   2   4      718.85      581.75     62.36 o 
   1   2   4     2385.98     2305.98     66.45 o 
   2   2   4      140.59      133.12     26.55 o 
   3   2   4     6705.63     6163.65    131.06 o 
   4   2   4     4222.27     3974.30    149.98 o 
   5   2   4      255.81      234.36     35.90 o 
   6   2   4      511.76      502.44     49.52 o 
   7   2   4        2.54        7.88     29.88 o 
   8   2   4      178.96      148.10     37.86 o 
   9   2   4       37.69       57.71     60.67 o 
  10   2   4      110.25      201.25     79.27 o 
  11   2   4      135.74      153.89     72.09 o 
 -11   3   4        6.33      -38.05     80.54 o 
 -10   3   4       24.37       37.63     65.32 o 
  -9   3   4       41.06       18.81     58.98 o 
  -8   3   4      168.18      188.56     79.70 o 
  -7   3   4      416.93      430.82     87.31 o 
  -6   3   4      313.42      244.37     69.34 o 
  -5   3   4      598.07      650.61     54.33 o 
  -4   3   4      386.62      366.73     45.64 o 
  -3   3   4     1000.20     1019.13     84.35 o 
  -2   3   4      637.23      521.72     66.59 o 
  -1   3   4     1066.84      963.53     83.29 o 
   0   3   4     1993.13     2002.74    123.24 o 
   1   3   4      891.59      751.50     82.44 o 
   2   3   4      486.96      402.99     42.86 o 
   3   3   4      562.29      470.95     47.86 o 
   4   3   4      223.66      218.97     36.84 o 
   5   3   4      408.15      350.79     45.78 o 
   6   3   4      815.70      786.91     65.77 o 
   7   3   4      142.43      133.67     42.60 o 
   8   3   4      189.42      229.44     79.38 o 
   9   3   4      222.91      246.19    143.54 o 
  10   3   4       27.27        8.46     68.70 o 
  11   3   4       26.04       22.83     64.47 o 
 -10   4   4       39.96      -58.77     66.38 o 
  -9   4   4       32.84       53.27     80.75 o 
  -8   4   4      136.46      109.92     74.83 o 
  -7   4   4      116.89      121.55     85.19 o 
  -6   4   4       92.65       66.59     63.21 o 
  -5   4   4       36.89       35.51     59.40 o 
  -4   4   4       50.67       48.41     45.87 o 
  -3   4   4      348.73      410.31     71.66 o 
  -2   4   4        6.61       -4.02     43.55 o 
  -1   4   4     1121.92     1085.50    104.22 o 
   0   4   4     1508.15     1492.01    124.72 o 
   1   4   4      118.11      109.08     58.56 o 
   2   4   4      894.26      788.71    101.05 o 
   3   4   4       28.86       26.72     33.25 o 
   4   4   4      155.30      159.07     42.29 o 
   5   4   4        0.99      -14.46     33.09 o 
   6   4   4       55.46       16.90     33.65 o 
   7   4   4      302.23      305.23     56.95 o 
   8   4   4      131.95      150.61     47.65 o 
   9   4   4       52.86       44.90     43.70 o 
  10   4   4       68.80       15.64     68.07 o 
  -8   5   4       39.78       94.07     88.15 o 
  -7   5   4       87.67      118.59     77.37 o 
  -3   5   4       44.93       26.42     53.27 o 
  -2   5   4      288.07      251.98     77.37 o 
  -1   5   4      160.32      108.87     67.65 o 
   0   5   4       23.85       80.33     56.44 o 
   1   5   4      319.55      320.47     77.58 o 
   2   5   4      456.33      376.28     85.40 o 
   3   5   4       54.56       48.41     56.86 o 
   4   5   4      110.60      163.41     72.09 o 
   5   5   4      172.28      140.80     52.25 o 
   6   5   4      132.90      131.78     50.88 o 
   7   5   4       10.12       46.81     45.62 o 
   8   5   4       76.41       96.83     52.51 o 
  -2   6   4       74.14        3.38     59.61 o 
  -1   6   4       26.37       -7.82     62.57 o 
   0   6   4       23.46       23.25     64.26 o 
   1   6   4       72.81       87.09     75.89 o 
   2   6   4       23.86       46.72     70.82 o 
   3   6   4       91.51       80.75     73.99 o 
   4   6   4       37.59      169.33     75.68 o 
   5   6   4       47.55      -20.29     61.94 o 
   6   6   4      107.22      160.66     80.75 o 
  -1   7   4       32.05       41.43     76.31 o 
   0   7   4        4.87       66.38     70.18 o 
   1   7   4       28.23       65.74     78.85 o 
  -1  -7   5       53.24      100.20     95.13 o 
   0  -7   5       28.98      120.92     93.22 o 
  -6  -6   5        9.19       -5.27     43.40 o 
  -5  -6   5       51.81       64.40     45.03 o 
  -4  -6   5        9.63       13.70     36.64 o 
  -3  -6   5       78.48      114.44     42.53 o 
  -2  -6   5      114.35      112.60     57.35 o 
  -1  -6   5        6.61      -22.51     41.01 o 
   0  -6   5       22.05       -4.05     45.92 o 
   1  -6   5       20.73      -49.04     67.65 o 
   3  -6   5       22.25       76.31     95.34 o 
   4  -6   5       29.58       96.18     75.26 o 
   5  -6   5      174.52      156.64     93.65 o 
   6  -6   5        9.49       30.23     82.23 o 
  -8  -5   5       78.66      115.90     55.16 o 
  -7  -5   5       17.08       20.81     48.69 o 
  -6  -5   5       60.01       76.21     39.87 o 
  -5  -5   5      201.93      232.92     44.72 o 
  -4  -5   5       51.98       64.60     34.66 o 
  -3  -5   5        4.00       17.03     33.94 o 
  -2  -5   5       11.27       29.70     35.16 o 
  -1  -5   5      174.57      178.79     35.54 o 
   0  -5   5      503.24      641.11     69.10 o 
   1  -5   5      232.45      197.65     72.09 o 
   2  -5   5       81.09      160.02     66.38 o 
   3  -5   5       92.60       99.78     83.08 o 
   4  -5   5       20.00       31.92     64.47 o 
   5  -5   5       73.54      137.41     74.20 o 
   6  -5   5      145.17      148.61     76.74 o 
   7  -5   5       34.10       46.30     65.74 o 
   8  -5   5       34.33       32.13     68.70 o 
 -10  -4   5       13.41       45.74     54.47 o 
  -9  -4   5       80.75      106.70     48.71 o 
  -8  -4   5       57.09      103.15     46.73 o 
  -7  -4   5      137.42      109.79     47.04 o 
  -6  -4   5      575.69      602.95     70.47 o 
  -5  -4   5       77.81       58.68     36.34 o 
  -4  -4   5      260.57      213.49     37.94 o 
  -3  -4   5      140.82       76.76     28.10 o 
  -2  -4   5       75.53       82.19     28.12 o 
  -1  -4   5     1244.80     1333.95     63.68 o 
   0  -4   5       73.67       75.82     26.93 o 
   1  -4   5     1589.51     1710.76     74.81 o 
   2  -4   5      643.49      608.18     74.41 o 
   3  -4   5      332.41      409.06     58.88 o 
   4  -4   5      591.26      761.44     99.14 o 
   5  -4   5       14.32       16.91     58.98 o 
   6  -4   5        4.74      -19.45     56.86 o 
   7  -4   5       50.42       72.51     65.11 o 
   8  -4   5       23.68      -26.64     59.40 o 
   9  -4   5      111.68      135.08     61.73 o 
 -11  -3   5       26.58       66.80     71.24 o 
 -10  -3   5        7.15       36.55     41.65 o 
  -9  -3   5       42.65       45.90     38.30 o 
  -8  -3   5      308.16      288.99     55.63 o 
  -7  -3   5      338.71      331.85     59.51 o 
  -6  -3   5       92.04      145.35     81.49 o 
  -5  -3   5      244.14      247.45     29.72 o 
  -4  -3   5      627.39      613.77     40.61 o 
  -3  -3   5      193.13      152.35     22.40 o 
  -2  -3   5      936.97      904.81     38.34 o 
  -1  -3   5     1087.76     1060.25     61.47 o 
   0  -3   5     1233.15     1316.60    106.96 o 
   1  -3   5      323.39      328.58     33.31 o 
   2  -3   5     1021.64     1193.10    246.27 o 
   3  -3   5      950.80     1081.51     77.26 o 
   4  -3   5      886.87     1039.30     50.22 o 
   5  -3   5       85.22      164.04     58.56 o 
   6  -3   5      100.76      114.15     58.77 o 
   7  -3   5       66.39       76.10     54.33 o 
   8  -3   5       88.83       27.48     50.73 o 
   9  -3   5       16.24       16.91     57.08 o 
  10  -3   5      127.16      185.39     71.66 o 
 -11  -2   5       37.18       34.46     64.47 o 
 -10  -2   5      107.54      126.75     43.79 o 
  -9  -2   5       81.66       36.52     29.36 o 
  -8  -2   5      203.03      176.23     30.14 o 
  -7  -2   5       70.47       45.69     25.66 o 
  -6  -2   5      183.13      227.03     28.68 o 
  -5  -2   5     1503.79     1578.43     53.79 o 
  -4  -2   5     1014.57      972.23     38.06 o 
  -3  -2   5     7247.76     7645.34    213.13 o 
  -2  -2   5     4816.75     4867.34    161.33 o 
  -1  -2   5      150.91      148.28     30.86 o 
   0  -2   5     1372.58     1432.52     66.69 o 
   1  -2   5      331.65      356.47     29.28 o 
   2  -2   5      180.95      169.56     19.40 o 
   3  -2   5     2217.09     2386.33     61.48 o 
   4  -2   5       43.90       41.86     41.64 o 
   5  -2   5     1308.54     1359.68     99.78 o 
   6  -2   5      582.45      556.81     70.39 o 
   7  -2   5      276.22      286.86     61.94 o 
   8  -2   5      383.85      536.52     73.99 o 
   9  -2   5      234.40      280.31     63.84 o 
  10  -2   5       69.41       93.01     63.63 o 
  11  -2   5        7.55      -13.95     52.43 o 
 -12  -1   5       30.37       27.48     62.36 o 
 -11  -1   5      149.08      178.35     63.31 o 
 -10  -1   5      116.37       90.15     40.48 o 
  -9  -1   5      113.44      142.31     38.62 o 
  -8  -1   5      551.74      565.09     38.35 o 
  -7  -1   5      637.58      602.90     38.44 o 
  -6  -1   5      316.19      280.27     28.07 o 
  -5  -1   5      655.59      656.33     34.17 o 
  -4  -1   5     2582.33     2593.51     57.48 o 
  -3  -1   5     2446.89     2554.27     62.08 o 
  -2  -1   5     3917.34     3965.37     89.27 o 
  -1  -1   5     3933.87     3875.09     74.93 o 
   0  -1   5     2310.63     2267.75     54.66 o 
   1  -1   5     1468.78     1572.27     47.77 o 
   2  -1   5     9190.84     9508.40    108.59 o 
   3  -1   5     1752.84     1982.17    141.32 o 
   4  -1   5     4359.27     4816.99    104.53 o 
   5  -1   5      425.73      400.18     37.10 o 
   6  -1   5     2470.29     2443.07    120.07 o 
   7  -1   5      636.01      642.42     68.91 o 
   8  -1   5      550.31      563.15     77.58 o 
   9  -1   5      288.04      326.60     65.95 o 
  10  -1   5      233.45      330.41     70.61 o 
  11  -1   5       89.06       54.96     66.80 o 
  12  -1   5       15.33       53.69     58.34 o 
 -12   0   5       11.60       36.78     61.52 o 
 -11   0   5        0.27        3.38     60.67 o 
 -10   0   5       52.78       45.24     39.03 o 
  -9   0   5      508.63      525.52     56.65 o 
  -8   0   5        9.72       -4.68     29.21 o 
  -7   0   5     1146.92     1175.49     44.36 o 
  -6   0   5     2303.87     2327.36     57.81 o 
  -5   0   5       93.60       96.42     18.21 o 
  -4   0   5     1142.02     1108.13     35.43 o 
  -3   0   5      368.26      360.62     22.11 o 
  -2   0   5     1524.80     1530.86     46.20 o 
  -1   0   5     1057.35     1113.93     89.84 o 
   0   0   5       91.52      112.46     25.16 o 
   1   0   5     5593.19     5659.57    178.20 o 
   2   0   5      133.65      163.50     22.32 o 
   3   0   5     1296.92     1274.28     45.05 o 
   4   0   5     1938.21     1830.97     57.65 o 
   5   0   5       41.25       28.91     21.24 o 
   6   0   5       14.52       11.39     23.62 o 
   7   0   5      115.86      132.97     51.58 o 
   8   0   5       61.85      107.18     45.66 o 
   9   0   5      494.73      534.19     73.14 o 
  10   0   5      104.37      145.86     60.67 o 
  11   0   5       56.32      136.77     67.65 o 
  12   0   5       35.42       61.30     68.91 o 
 -12   1   5       34.94       -4.86     60.67 o 
 -11   1   5      143.27      145.02     76.74 o 
 -10   1   5       97.07       49.25     59.82 o 
  -9   1   5      109.96       80.75     58.56 o 
  -8   1   5      485.20      489.31     47.91 o 
  -7   1   5      639.09      628.19     49.66 o 
  -6   1   5      356.55      272.78     73.02 o 
  -5   1   5      511.07      471.98     38.88 o 
  -4   1   5     2644.23     2519.88     66.10 o 
  -3   1   5     2904.28     2846.15     54.89 o 
  -2   1   5     3602.27     3628.31     78.77 o 
  -1   1   5     3757.12     3988.99    107.39 o 
   0   1   5     2631.73     2577.82    103.16 o 
   1   1   5     1811.38     1798.98     42.29 o 
   2   1   5     8784.97     8455.27    227.25 o 
   3   1   5     1769.96     1635.37     54.40 o 
   4   1   5     4827.21     4361.10     94.03 o 
   5   1   5      369.37      351.74     34.67 o 
   6   1   5     2620.88     2401.68     84.73 o 
   7   1   5      736.22      696.42    101.68 o 
   8   1   5      558.99      560.61     81.60 o 
   9   1   5      298.83      295.32     71.66 o 
  10   1   5      217.33      301.87     78.00 o 
  11   1   5       84.57       46.08     63.84 o 
  12   1   5       11.75      -49.68     57.92 o 
 -11   2   5       35.63       51.58     67.22 o 
 -10   2   5       98.63      135.71     70.39 o 
  -9   2   5       87.91       95.97     70.18 o 
  -8   2   5      172.67      109.71     58.98 o 
  -7   2   5       84.89      130.64     58.77 o 
  -6   2   5      180.42      173.69     24.37 o 
  -5   2   5     1559.09     1421.92     60.93 o 
  -4   2   5      840.47      858.90     49.53 o 
  -3   2   5     7573.14     7583.94    235.07 o 
  -2   2   5     5087.21     4981.48    145.86 o 
  -1   2   5       65.41       32.13     30.65 o 
   0   2   5     1366.19     1323.53     86.04 o 
   1   2   5      349.51      319.70     30.50 o 
   2   2   5      184.82      165.21     27.53 o 
   3   2   5     1966.98     1832.60    110.66 o 
   4   2   5       35.02       27.24     26.78 o 
   5   2   5     1331.87     1253.22     66.81 o 
   6   2   5      611.86      570.23     70.29 o 
   7   2   5      327.05      305.80     44.32 o 
   8   2   5      471.09      480.07     54.41 o 
   9   2   5      208.40      153.89     61.09 o 
  10   2   5       57.17       44.60     66.59 o 
  11   2   5        9.52       15.22     73.99 o 
 -11   3   5       27.87      106.12     92.80 o 
 -10   3   5        8.41      -16.49     60.04 o 
  -9   3   5       40.52       92.80     71.03 o 
  -8   3   5      278.12      288.34     78.00 o 
  -7   3   5      334.35      331.89     80.12 o 
  -6   3   5       62.79       63.63     60.04 o 
  -5   3   5      301.67      301.30     42.80 o 
  -4   3   5      532.98      471.06     49.17 o 
  -3   3   5      246.98      209.91     48.20 o 
  -2   3   5      852.77      849.80     77.16 o 
  -1   3   5      924.03      981.71     86.25 o 
   0   3   5     1474.91     1297.32    104.85 o 
   1   3   5      306.59      319.63     60.46 o 
   2   3   5     1145.87     1085.93     78.00 o 
   3   3   5      965.03      877.15     59.05 o 
   4   3   5      821.67      737.44     57.90 o 
   5   3   5       61.63       68.73     31.19 o 
   6   3   5      121.18      100.49     38.77 o 
   7   3   5       83.20      101.11     36.14 o 
   8   3   5       93.05       86.95     39.54 o 
   9   3   5       19.76       23.65     36.36 o 
  10   3   5      131.17       90.90     69.34 o 
 -10   4   5       12.50      -53.69     69.76 o 
  -9   4   5       99.03      149.24     90.26 o 
  -8   4   5       59.78       58.13     76.10 o 
  -7   4   5      137.05      147.76     84.98 o 
  -6   4   5      577.96      557.87     99.99 o 
  -4   4   5      259.14      239.72     62.36 o 
  -3   4   5      146.81      164.46     56.02 o 
  -2   4   5       63.22       69.34     51.16 o 
  -1   4   5     1127.40     1091.63    109.92 o 
   0   4   5       65.77      132.54     52.64 o 
   1   4   5     1578.99     1639.99    134.66 o 
   2   4   5      697.68      680.69     94.92 o 
   3   4   5      283.77      240.21     47.40 o 
   4   4   5      527.56      475.25     56.97 o 
   5   4   5       15.45       20.14     33.82 o 
   6   4   5        3.86      -11.41     34.88 o 
   7   4   5       55.31       24.06     43.97 o 
   8   4   5       19.05       52.61     42.08 o 
   9   4   5       97.29      139.29     51.08 o 
  -8   5   5       79.65       71.45     89.00 o 
  -3   5   5        2.31        6.55     54.96 o 
  -2   5   5       28.88       31.92     57.50 o 
  -1   5   5      212.89      206.11     73.14 o 
   0   5   5      503.57      307.37     82.65 o 
   1   5   5      221.19       86.04     69.34 o 
   2   5   5      107.85       75.47     60.46 o 
   3   5   5      124.58      116.90     64.26 o 
   4   5   5       22.47       10.08     39.01 o 
   5   5   5       61.49       47.17     45.34 o 
   6   5   5      162.22      126.67     63.63 o 
   7   5   5       41.25       88.81     49.27 o 
   8   5   5       25.38       -8.70     46.48 o 
  -2   6   5      118.38       39.11     64.90 o 
  -1   6   5        3.66      -46.30     61.30 o 
   0   6   5       19.56       43.76     67.22 o 
   1   6   5       19.48       -3.59     65.32 o 
   2   6   5        8.31      -30.23     61.09 o 
   3   6   5       24.67       10.78     63.84 o 
   4   6   5       26.51       33.82     71.03 o 
   5   6   5      170.62      202.73     90.48 o 
   6   6   5       11.93      109.71     81.17 o 
  -1   7   5       51.25       79.91     83.29 o 
   0   7   5       29.39       61.73     81.39 o 
   1   7   5        8.67       49.47     78.22 o 
  -6  -6   6       10.92       15.60     54.11 o 
  -5  -6   6        3.58       18.05     51.60 o 
  -4  -6   6       45.12        0.59     46.55 o 
  -3  -6   6       86.09      105.95     49.92 o 
  -2  -6   6        7.91      -30.44     58.13 o 
  -1  -6   6      105.84      109.71     84.56 o 
   0  -6   6       61.68       19.24     55.17 o 
   1  -6   6        0.05       -5.07     67.22 o 
   3  -6   6        0.94      -12.05     86.88 o 
   4  -6   6       27.68      -47.35     64.26 o 
   5  -6   6        8.21        1.27     82.44 o 
  -8  -5   6       11.11       58.23     71.13 o 
  -7  -5   6       23.11      -16.60     43.57 o 
  -6  -5   6      137.99      183.60     68.28 o 
  -5  -5   6      140.09      107.79     48.89 o 
  -4  -5   6       18.10      -15.80     41.80 o 
  -3  -5   6      118.09       57.93     43.88 o 
  -2  -5   6      194.54      193.92     53.12 o 
  -1  -5   6      142.41      130.67     46.05 o 
   0  -5   6      129.26      164.46     75.04 o 
   1  -5   6       22.94       33.19     59.61 o 
   2  -5   6      288.14      493.39    101.26 o 
   3  -5   6      196.63      136.14     78.43 o 
   4  -5   6      431.96      464.22     98.51 o 
   5  -5   6      346.59      449.84     97.03 o 
   6  -5   6       69.39       94.07     77.16 o 
   7  -5   6       33.41       87.52     72.51 o 
   8  -5   6       28.65       47.35     76.31 o 
 -10  -4   6        4.38       58.61     51.65 o 
  -9  -4   6        8.55      -41.87     43.97 o 
  -8  -4   6        8.88       20.54     47.15 o 
  -7  -4   6      191.94      196.36     59.93 o 
  -6  -4   6       27.13       12.05     54.33 o 
  -5  -4   6      534.94      436.38     59.79 o 
  -4  -4   6      374.03      324.50     54.33 o 
  -3  -4   6      131.99       84.44     37.71 o 
  -2  -4   6      225.73      126.64     42.17 o 
  -1  -4   6      124.28      111.71     66.69 o 
   0  -4   6      482.29      523.37     48.91 o 
   1  -4   6      326.65      350.90     41.81 o 
   2  -4   6       57.94       71.45     60.04 o 
   3  -4   6     1109.43     1209.61     72.42 o 
   4  -4   6      234.00      275.02     76.10 o 
   5  -4   6      365.97      401.86     88.36 o 
   6  -4   6      217.92      244.79     75.47 o 
   7  -4   6       30.20        7.40     63.84 o 
   8  -4   6        9.32       84.13     73.56 o 
   9  -4   6        8.34       -6.13     57.50 o 
 -11  -3   6        2.83       54.33     76.52 o 
 -10  -3   6       89.42      114.14     44.71 o 
  -9  -3   6      133.16      143.53     47.89 o 
  -8  -3   6      130.41      190.23     48.33 o 
  -7  -3   6      112.95      131.37     45.81 o 
  -6  -3   6      181.03      187.93     68.07 o 
  -5  -3   6      264.52      224.40     45.22 o 
  -4  -3   6      196.04      155.94     23.78 o 
  -3  -3   6      275.31      270.69     26.54 o 
  -2  -3   6     1363.82     1412.30     69.06 o 
  -1  -3   6      742.79      744.77     55.36 o 
   0  -3   6     1196.72     1561.77    277.56 o 
   1  -3   6     1740.17     1838.34    274.81 o 
   2  -3   6      977.69      978.87     45.81 o 
   3  -3   6       84.48       85.22     27.08 o 
   4  -3   6      658.94      737.76     44.63 o 
   5  -3   6      151.81      166.79     61.94 o 
   6  -3   6      321.37      374.59     72.09 o 
   7  -3   6       13.56       -2.96     57.50 o 
   8  -3   6      292.75      302.50     75.04 o 
   9  -3   6       60.69      174.61     67.43 o 
  10  -3   6       81.92       72.30     60.67 o 
 -11  -2   6       63.96       13.95     62.57 o 
 -10  -2   6       52.09       67.86     69.13 o 
  -9  -2   6       26.53       31.00     26.95 o 
  -8  -2   6      359.79      385.93     37.87 o 
  -7  -2   6       11.96      -10.95     22.12 o 
  -6  -2   6       64.45       48.47     22.69 o 
  -5  -2   6      156.25      126.26     23.99 o 
  -4  -2   6       80.27       87.13     20.32 o 
  -3  -2   6     2093.66     2210.22     75.66 o 
  -2  -2   6     1045.82     1109.11     81.55 o 
  -1  -2   6     7039.04     7544.46    327.77 o 
   0  -2   6     3306.22     3261.84    180.85 o 
   1  -2   6     2266.54     2217.01     60.91 o 
   2  -2   6     2453.58     2710.20     75.77 o 
   3  -2   6      425.34      426.97     35.41 o 
   4  -2   6       76.32       74.59     20.02 o 
   5  -2   6      380.54      413.91     64.26 o 
   6  -2   6       74.84       57.50     42.91 o 
   7  -2   6     1204.37     1334.95    106.96 o 
   8  -2   6       11.93       61.09     45.66 o 
   9  -2   6      414.86      436.53     73.78 o 
  10  -2   6      204.26      268.89     77.79 o 
  11  -2   6        0.99       41.43     56.23 o 
 -12  -1   6       32.08       75.26     65.95 o 
 -11  -1   6       28.51       -5.63     37.97 o 
 -10  -1   6      241.04      251.79     47.61 o 
  -9  -1   6      126.52      134.08     38.33 o 
  -8  -1   6      338.89      315.95     32.99 o 
  -7  -1   6      473.19      495.24     35.29 o 
  -6  -1   6     1430.75     1439.52     50.41 o 
  -5  -1   6      296.23      258.82     25.32 o 
  -4  -1   6      325.22      308.35     25.08 o 
  -3  -1   6     1773.78     1764.27     84.70 o 
  -2  -1   6     2849.10     2786.89     72.92 o 
  -1  -1   6      230.78      229.81     26.91 o 
   0  -1   6     5441.09     5389.07    192.37 o 
   1  -1   6     3448.36     3400.68     82.65 o 
   2  -1   6     1196.89     1311.69     49.47 o 
   3  -1   6     1380.48     1531.84     50.69 o 
   4  -1   6     3694.05     4020.06    100.52 o 
   5  -1   6     1536.23     1544.36     52.95 o 
   6  -1   6      838.40      909.20     78.43 o 
   7  -1   6      170.92      167.21     53.91 o 
   8  -1   6      615.38      643.90     83.29 o 
   9  -1   6       93.06       79.06     55.17 o 
  10  -1   6      333.68      388.75     82.65 o 
  11  -1   6       23.70       21.98     64.69 o 
 -12   0   6       93.46       95.34     73.35 o 
 -11   0   6       96.88       58.56     63.84 o 
 -10   0   6        1.62       11.88     35.65 o 
  -9   0   6       15.54       27.77     36.25 o 
  -8   0   6      370.74      337.84     44.36 o 
  -7   0   6      509.40      540.46     33.37 o 
  -6   0   6      183.73      181.59     22.12 o 
  -5   0   6     3927.71     3908.50     70.86 o 
  -4   0   6     4162.17     4170.05     68.94 o 
  -3   0   6      365.94      380.78     23.19 o 
  -2   0   6       68.04       85.68     16.48 o 
  -1   0   6      665.44      510.22     44.39 o 
   0   0   6       22.32       10.99     20.93 o 
   1   0   6     3754.29     3947.76     74.59 o 
   2   0   6      549.92      640.00     34.90 o 
   3   0   6     7782.61     7788.22    258.85 o 
   4   0   6      751.28      738.63     41.12 o 
   5   0   6     2267.04     2117.56     68.76 o 
   6   0   6     2262.13     2211.11     98.93 o 
   7   0   6      152.64      217.73     50.73 o 
   8   0   6      107.18       78.00     53.27 o 
   9   0   6        1.10       10.15     46.08 o 
  10   0   6       36.43        3.59     45.66 o 
  11   0   6      103.52      128.74     65.53 o 
 -12   1   6       35.05       60.88     80.54 o 
 -11   1   6       24.79       19.03     67.01 o 
 -10   1   6      245.05      306.10     86.46 o 
  -9   1   6      118.66      206.53     72.72 o 
  -8   1   6      395.94      332.27     57.92 o 
  -7   1   6      469.91      378.35     72.81 o 
  -6   1   6     1363.52     1130.12    135.28 o 
  -5   1   6      267.93      196.95     26.64 o 
  -4   1   6      302.13      270.15     25.02 o 
  -3   1   6     1850.02     1817.80     49.24 o 
  -2   1   6     3115.79     3076.19     98.30 o 
  -1   1   6      164.48      240.14     38.68 o 
   0   1   6     4950.87     5001.06    121.76 o 
   1   1   6     3344.42     3380.61     62.16 o 
   2   1   6      768.25      752.47     36.40 o 
   3   1   6     1185.80     1183.78     48.98 o 
   4   1   6     3471.28     3184.70     85.80 o 
   5   1   6     1404.20     1256.39     59.40 o 
   6   1   6      714.11      618.47     47.15 o 
   7   1   6      165.01      189.14     57.29 o 
   8   1   6      759.46      741.57     87.09 o 
   9   1   6      118.20      122.61     54.12 o 
  10   1   6      305.46      375.86     81.17 o 
  11   1   6       27.05      -25.58     60.25 o 
 -11   2   6       54.27       77.16     75.47 o 
 -10   2   6       48.58       13.11     68.28 o 
  -9   2   6       29.64       89.63     67.01 o 
  -8   2   6      380.27      436.32     87.31 o 
  -7   2   6       13.41        7.40     46.08 o 
  -6   2   6       49.26       86.38     27.97 o 
  -5   2   6      125.38      116.19     40.69 o 
  -4   2   6       91.99       90.64     28.07 o 
  -3   2   6     2391.18     2401.85    103.37 o 
  -2   2   6     1130.38     1114.68     75.04 o 
  -1   2   6     6986.02     6939.19    186.24 o 
   0   2   6     3339.86     3199.65    133.18 o 
   1   2   6     2163.04     1994.24     61.51 o 
   2   2   6     2791.07     2730.79     80.12 o 
   3   2   6      323.60      261.31     32.91 o 
   4   2   6       65.81       41.97     24.22 o 
   5   2   6      373.76      304.34     39.68 o 
   6   2   6       61.81       46.26     27.52 o 
   7   2   6     1144.19      964.78    101.15 o 
   8   2   6       22.91       10.12     31.28 o 
   9   2   6      371.78      428.07     80.33 o 
  10   2   6      196.29      170.81     68.91 o 
  11   2   6        0.84       28.12     74.20 o 
 -11   3   6        3.47      -17.55     79.70 o 
 -10   3   6       88.99       88.79     81.60 o 
  -9   3   6      117.53      154.74     82.44 o 
  -8   3   6      149.57      173.98     77.79 o 
  -7   3   6      139.12      147.98     68.70 o 
  -6   3   6      236.93      224.71     71.24 o 
  -5   3   6      267.39      207.60     39.05 o 
  -4   3   6      240.54      267.20     53.91 o 
  -3   3   6      305.76      305.04     57.50 o 
  -2   3   6     1151.40     1002.64     88.79 o 
  -1   3   6      672.91      602.47     73.78 o 
   0   3   6     1073.22     1118.69     94.28 o 
   1   3   6     1653.28     1759.75     73.93 o 
   2   3   6     1060.83      952.54     72.72 o 
   3   3   6       56.84       49.35     29.05 o 
   4   3   6      694.81      575.26     53.33 o 
   5   3   6      145.35      113.95     35.01 o 
   6   3   6      282.20      232.07     43.77 o 
   7   3   6        6.58       -9.35     34.55 o 
   8   3   6      307.35      296.14     52.18 o 
   9   3   6       51.05      106.96     66.17 o 
  10   3   6       72.00       50.10     58.77 o 
 -10   4   6        4.34       14.16     80.54 o 
  -9   4   6        9.39       -1.06     81.60 o 
  -8   4   6        8.01       25.58     82.65 o 
  -7   4   6      156.10      224.08     80.75 o 
  -6   4   6       17.89       -2.33     67.65 o 
  -4   4   6      316.43      263.61     63.84 o 
  -3   4   6      136.12      121.13     53.27 o 
  -2   4   6      265.74      164.68     58.34 o 
  -1   4   6      106.42       97.45     57.71 o 
   0   4   6      449.31      426.38     77.37 o 
   1   4   6      365.37      397.84     75.04 o 
   2   4   6       56.32      -12.68     48.41 o 
   3   4   6     1122.29     1062.31     76.84 o 
   4   4   6      288.94      293.70     48.39 o 
   5   4   6      355.69      355.71     55.36 o 
   6   4   6      213.65      184.35     48.37 o 
   7   4   6       25.96        9.87     36.62 o 
   8   4   6        7.15       24.17     43.37 o 
   9   4   6        5.75       30.98     46.24 o 
  -3   5   6       79.40       60.46     57.50 o 
  -2   5   6      185.91      152.63     67.01 o 
  -1   5   6      131.61       23.89     59.19 o 
   0   5   6      168.90      213.93     73.56 o 
   1   5   6       40.33       60.25     65.74 o 
   2   5   6      333.15      297.85     79.91 o 
   3   5   6      221.37      174.40     73.56 o 
   4   5   6      367.93      342.88     60.89 o 
   5   5   6      342.62      320.00     61.03 o 
   6   5   6       75.22       49.62     46.27 o 
   7   5   6       35.58       46.58     49.66 o 
   8   5   6       37.37       24.46     48.13 o 
  -2   6   6        9.67      -14.16     68.28 o 
  -1   6   6       89.14       50.10     75.26 o 
   0   6   6       55.08       35.94     64.69 o 
   1   6   6        1.48      -21.35     64.05 o 
   2   6   6        6.53       48.41     62.78 o 
   3   6   6        1.34       -0.85     66.17 o 
   4   6   6       25.42       43.76     70.18 o 
   5   6   6        7.85        7.19     71.87 o 
  -6  -6   7       35.22       54.34     59.38 o 
  -5  -6   7        5.33        7.75     49.36 o 
  -4  -6   7       12.37        1.58     47.85 o 
  -3  -6   7        5.97       -9.14     47.28 o 
  -2  -6   7       23.75       62.57     77.79 o 
  -1  -6   7       37.30      132.97     90.90 o 
   0  -6   7        3.21       -7.61     86.88 o 
   1  -6   7       71.63      225.35    107.18 o 
   3  -6   7       63.07       39.95     75.68 o 
   4  -6   7       48.17      103.37     87.31 o 
   5  -6   7        5.21       17.12     84.35 o 
  -8  -5   7      104.37      190.74     69.83 o 
  -7  -5   7       56.60       32.37     52.36 o 
  -6  -5   7       29.41      117.23     54.77 o 
  -5  -5   7      221.48      205.24     56.48 o 
  -4  -5   7      382.37      510.36     66.19 o 
  -3  -5   7      139.63      135.75     52.32 o 
  -2  -5   7      187.43      238.36     51.93 o 
  -1  -5   7      146.69       98.81     44.31 o 
   0  -5   7      159.64      186.03     75.68 o 
   1  -5   7       33.18       36.57     76.52 o 
   2  -5   7      207.04      342.88     84.77 o 
   3  -5   7      126.82      112.88     91.96 o 
   4  -5   7      204.91      246.48     92.17 o 
   5  -5   7       13.04       73.99     69.76 o 
   6  -5   7      255.87      277.35     96.40 o 
   7  -5   7       94.25      107.39     79.70 o 
   8  -5   7        6.60       78.43     72.51 o 
 -10  -4   7       37.43       45.44     51.33 o 
  -9  -4   7        9.36        7.73     42.78 o 
  -8  -4   7        1.00      -31.45     39.17 o 
  -7  -4   7       12.28        1.16     48.66 o 
  -6  -4   7      135.43      207.94     53.66 o 
  -5  -4   7      140.66      142.08     49.01 o 
  -4  -4   7       80.52       25.69     41.57 o 
  -3  -4   7     1167.06     1245.81     86.00 o 
  -2  -4   7      405.08      429.82     54.98 o 
  -1  -4   7      394.94      426.26     54.88 o 
   0  -4   7      590.94      647.90     93.01 o 
   1  -4   7       55.26       31.67     27.63 o 
   2  -4   7      214.39      245.43     58.77 o 
   3  -4   7      123.30      163.33     43.23 o 
   4  -4   7      307.61      438.85     88.15 o 
   5  -4   7      319.41      571.82     97.24 o 
   6  -4   7       40.02        4.44     51.79 o 
   7  -4   7      149.00      214.99     76.74 o 
   8  -4   7       40.44      129.58     67.43 o 
   9  -4   7       12.22       -6.55     68.28 o 
 -11  -3   7       17.67      -62.57     62.57 o 
 -10  -3   7       50.19       31.75     42.54 o 
  -9  -3   7       22.67      -14.23     38.64 o 
  -8  -3   7      102.34      105.03     45.84 o 
  -7  -3   7      160.48      161.67     44.19 o 
  -6  -3   7      167.64      198.02     50.63 o 
  -5  -3   7      298.07      290.48     53.17 o 
  -4  -3   7      383.97      459.98     56.42 o 
  -3  -3   7      147.84      156.38     41.32 o 
  -2  -3   7      381.39      425.04     47.42 o 
  -1  -3   7      840.29      849.04     58.23 o 
   0  -3   7     1943.08     1927.11    146.81 o 
   1  -3   7       58.61       53.82     25.16 o 
   2  -3   7     1770.73     1852.69     82.44 o 
   3  -3   7      931.25     1077.70     58.71 o 
   4  -3   7      385.88      343.94     72.30 o 
   5  -3   7       37.94      109.08     61.09 o 
   6  -3   7      440.21      569.49     89.84 o 
   8  -3   7      176.09      173.13     69.34 o 
   9  -3   7       28.90      134.87     63.21 o 
  10  -3   7       81.28      177.57     68.49 o 
 -11  -2   7        1.20        7.40     55.81 o 
 -10  -2   7      109.57       49.68     65.32 o 
  -9  -2   7      369.51      441.47     51.70 o 
  -8  -2   7       89.05       57.92     33.09 o 
  -7  -2   7      634.47      695.85     54.97 o 
  -6  -2   7      423.37      440.11     34.79 o 
  -5  -2   7        4.04      -12.19     18.53 o 
  -4  -2   7      401.99      382.89     30.73 o 
  -3  -2   7      117.87      116.46     16.74 o 
  -2  -2   7     1708.50     1703.72    132.33 o 
  -1  -2   7      995.21      970.75     48.90 o 
   0  -2   7      708.69      668.59     40.06 o 
   1  -2   7     5697.60     6190.76    423.00 o 
   2  -2   7     6223.05     6743.93    118.34 o 
   3  -2   7     1499.92     1605.11     63.21 o 
   4  -2   7      211.03      215.80     26.48 o 
   5  -2   7       29.29       16.07     46.72 o 
   6  -2   7       72.88      104.64     57.71 o 
   7  -2   7      216.20      261.70     64.90 o 
   8  -2   7       92.96       71.66     48.83 o 
   9  -2   7      279.65      407.78     73.78 o 
  10  -2   7        6.09       50.73     64.26 o 
  11  -2   7      146.35      140.58     68.49 o 
 -11  -1   7       81.06      104.89     46.83 o 
 -10  -1   7       31.80       49.00     47.77 o 
  -9  -1   7       37.64        5.02     35.39 o 
  -8  -1   7      289.47      319.21     34.59 o 
  -7  -1   7      425.11      463.50     36.87 o 
  -6  -1   7      240.88      243.64     29.08 o 
  -5  -1   7      687.65      668.44     36.39 o 
  -4  -1   7     2189.28     2122.11     53.87 o 
  -3  -1   7     1276.63     1298.36     41.95 o 
  -2  -1   7     2078.16     2023.48    145.65 o 
  -1  -1   7     1242.49     1287.74     48.24 o 
   0  -1   7      766.81      688.95     34.76 o 
   1  -1   7      890.34      944.67     41.45 o 
   2  -1   7     2122.93     2154.27     58.66 o 
   3  -1   7      393.86      359.17     32.07 o 
   4  -1   7     1025.62     1052.42     48.21 o 
   5  -1   7      523.62      478.85     36.67 o 
   6  -1   7      720.93      822.32     77.16 o 
   7  -1   7      582.09      558.50     74.83 o 
   8  -1   7      107.17      101.89     56.65 o 
   9  -1   7      116.41      263.40     69.13 o 
  10  -1   7      211.31      234.65     75.04 o 
  11  -1   7       63.88       50.73     68.49 o 
 -12   0   7       47.74       69.76     69.97 o 
 -11   0   7       53.32       75.04     65.11 o 
 -10   0   7      175.51      259.91     49.48 o 
  -9   0   7       64.87       37.97     35.27 o 
  -8   0   7      118.05      114.75     24.09 o 
  -7   0   7       12.80       11.68     18.58 o 
  -6   0   7      534.31      479.09     31.13 o 
  -5   0   7     2876.90     2881.62     64.11 o 
  -4   0   7        0.30       -1.02     15.75 o 
  -3   0   7     2766.53     2722.22     62.61 o 
  -2   0   7     3516.77     3612.89     84.98 o 
  -1   0   7     5819.06     5801.22    101.47 o 
   0   0   7     1632.52     1705.08     50.11 o 
   1   0   7      580.38      654.54     36.59 o 
   2   0   7     1844.61     1889.14     57.76 o 
   3   0   7     1086.25     1024.47     45.96 o 
   4   0   7      841.70      705.93     76.00 o 
   5   0   7     4711.48     4789.57    105.92 o 
   6   0   7       36.16       53.82     45.77 o 
   7   0   7     1819.86     1661.55    111.19 o 
   8   0   7     1079.10     1146.60    101.89 o 
   9   0   7       33.16      -16.49     50.73 o 
  10   0   7        0.67      -10.99     41.86 o 
  11   0   7       16.26       18.81     53.91 o 
 -12   1   7       45.59      146.50     79.06 o 
 -11   1   7       71.26      104.01     75.26 o 
 -10   1   7       30.66      -21.35     59.82 o 
  -9   1   7       28.61        7.19     53.48 o 
  -8   1   7      359.36      404.64     65.64 o 
  -7   1   7      489.04      433.76     40.11 o 
  -6   1   7      224.34      209.95     25.99 o 
  -5   1   7      748.07      694.36     36.87 o 
  -4   1   7     2227.56     2007.27     67.49 o 
  -3   1   7     1345.74     1357.24     46.36 o 
  -2   1   7     1476.86     1431.34     71.45 o 
  -1   1   7     1119.04     1000.95     67.01 o 
   0   1   7      762.78      730.42     25.86 o 
   1   1   7      798.88      870.26     50.21 o 
   2   1   7     2345.13     2285.62    114.05 o 
   3   1   7      364.35      312.47     31.10 o 
   4   1   7     1039.86      979.26     56.65 o 
   5   1   7      544.58      522.95     43.07 o 
   6   1   7      669.04      676.99     49.87 o 
   7   1   7      581.03      556.82     49.90 o 
   8   1   7      125.55      147.34     58.77 o 
   9   1   7       95.88      107.60     58.98 o 
  10   1   7      228.40      365.08     77.79 o 
  11   1   7       66.69       48.62     68.49 o 
 -11   2   7        1.24      -90.48     68.49 o 
 -10   2   7       90.01       99.14     68.28 o 
  -9   2   7      321.23      521.93     97.03 o 
  -8   2   7       75.18       43.55     62.57 o 
  -7   2   7      620.51      647.29     91.53 o 
  -6   2   7      447.01      444.19     56.44 o 
  -5   2   7        1.00       11.07     27.06 o 
  -4   2   7      350.02      365.66     40.36 o 
  -3   2   7      163.76      157.49     40.80 o 
  -2   2   7     1686.07     1657.11     91.32 o 
  -1   2   7     1016.49      967.55     74.41 o 
   0   2   7      672.78      660.43     32.74 o 
   1   2   7     5505.90     5343.55     99.66 o 
   2   2   7     5918.46     5715.85    112.27 o 
   3   2   7     2047.64     1801.21     70.06 o 
   4   2   7      287.89      254.91     35.40 o 
   5   2   7       40.34       35.03     27.33 o 
   6   2   7       75.59       52.82     30.97 o 
   7   2   7      224.45      178.70     40.74 o 
   8   2   7      129.10      150.77     41.29 o 
   9   2   7      329.61      292.78     75.89 o 
  10   2   7        6.54        1.27     49.89 o 
  11   2   7      138.75      194.69     85.61 o 
 -11   3   7       20.35       34.46     80.33 o 
 -10   3   7       49.51       38.90     80.33 o 
  -9   3   7       17.25       26.21     68.70 o 
  -8   3   7      113.10      181.38     76.74 o 
  -7   3   7      164.79      198.08     81.39 o 
  -6   3   7      169.72      282.42     79.27 o 
  -5   3   7      320.99      268.92     45.72 o 
  -4   3   7      432.35      495.72     66.17 o 
  -3   3   7      168.11      130.22     48.83 o 
  -2   3   7      416.43      466.97     67.01 o 
  -1   3   7      890.71      803.72     86.04 o 
   0   3   7     1702.10     1461.78    111.40 o 
   1   3   7       39.97       44.31     25.24 o 
   2   3   7     1724.10     1625.48     74.45 o 
   3   3   7      963.00      806.12     57.19 o 
   4   3   7      408.10      400.43     47.70 o 
   5   3   7       40.76       44.12     30.78 o 
   6   3   7      381.25      340.25     49.50 o 
   7   3   7       79.46       85.97     37.52 o 
   8   3   7      184.53      154.21     45.11 o 
   9   3   7       29.86       21.98     57.71 o 
  10   3   7       71.60      124.30     66.17 o 
 -10   4   7       34.97       73.78     94.70 o 
  -9   4   7       10.21       41.43     94.07 o 
  -8   4   7        1.81      -22.20     81.81 o 
  -7   4   7       10.43      -22.41     63.00 o 
  -4   4   7       74.12       71.66     52.43 o 
  -3   4   7     1144.98     1268.99    115.00 o 
  -2   4   7      417.36      300.60     69.97 o 
  -1   4   7      463.48      474.58     77.79 o 
   0   4   7      605.43      530.81     85.83 o 
   1   4   7       38.26       24.10     47.35 o 
   2   4   7      241.15      186.66     69.55 o 
   3   4   7      195.67      150.49     39.62 o 
   4   4   7      275.77      294.08     48.56 o 
   5   4   7      363.40      315.12     53.36 o 
   6   4   7       36.11       29.29     37.05 o 
   7   4   7      155.77      173.71     49.31 o 
   8   4   7       42.65       55.42     44.20 o 
   9   4   7       12.17      -29.21     43.02 o 
  -3   5   7      132.91      150.51     68.07 o 
  -2   5   7      240.15      172.07     69.97 o 
  -1   5   7      165.78      146.50     60.46 o 
   0   5   7      158.56      157.70     65.95 o 
   1   5   7       31.83       68.28     67.65 o 
   2   5   7      205.60      247.96     85.19 o 
   3   5   7      114.60      143.96     77.16 o 
   4   5   7      200.03      202.09     81.60 o 
   5   5   7       13.86       18.18     67.86 o 
   6   5   7      212.81      192.95     53.84 o 
   7   5   7       88.30       92.40     52.93 o 
   8   5   7       11.25       29.92     49.20 o 
  -2   6   7       22.34       71.66     74.62 o 
  -1   6   7       38.72      100.62     78.22 o 
   0   6   7        1.51       19.03     66.17 o 
   1   6   7       72.46      106.33     72.93 o 
   2   6   7        3.71       -8.67     73.78 o 
   3   6   7       62.28      124.51     74.62 o 
   4   6   7       52.84       13.95     69.34 o 
   5   6   7        3.94       22.62     72.93 o 
  -5  -6   8      107.47      145.26     68.04 o 
  -4  -6   8      126.22      133.42     67.65 o 
  -3  -6   8        4.05       28.53     55.91 o 
  -2  -6   8        6.72       36.78     83.71 o 
  -1  -6   8        8.58       47.56     89.00 o 
   0  -6   8       38.78       45.24     97.03 o 
   1  -6   8       44.76      -11.84     85.40 o 
   3  -6   8      161.13      236.55    113.31 o 
   4  -6   8       11.92        0.00     88.57 o 
   5  -6   8       32.62        3.59     90.69 o 
  -8  -5   8        2.00       16.21     58.45 o 
  -7  -5   8       31.13       64.83     54.96 o 
  -6  -5   8       97.81      247.38     69.64 o 
  -5  -5   8       10.42      -19.45     50.23 o 
  -4  -5   8       11.55      -11.51     51.59 o 
  -3  -5   8       67.66      101.11     53.30 o 
  -2  -5   8      162.10      132.46     54.32 o 
  -1  -5   8       98.59      127.74     48.82 o 
   0  -5   8      231.95      230.21     79.06 o 
   1  -5   8      109.96       95.97     73.78 o 
   2  -5   8       11.19        6.76     56.23 o 
   3  -5   8       34.24       84.77     71.03 o 
   4  -5   8       81.83       48.41     79.70 o 
   5  -5   8       79.32      183.49     83.29 o 
   6  -5   8       23.28        3.38     73.14 o 
   7  -5   8       17.49       26.42     65.53 o 
  -9  -4   8       68.24      152.30     52.85 o 
  -8  -4   8      108.28       96.61     53.32 o 
  -7  -4   8        8.11       67.30     86.99 o 
  -6  -4   8       51.08       34.98     53.27 o 
  -5  -4   8       59.22        3.15     47.81 o 
  -4  -4   8      206.97      226.08     52.98 o 
  -3  -4   8      475.10      547.46    127.26 o 
  -2  -4   8       80.89      102.61     44.19 o 
  -1  -4   8      762.21      793.14    125.99 o 
   0  -4   8      117.19      146.57     38.04 o 
   1  -4   8      984.66     1078.85     89.63 o 
   2  -4   8      713.21      767.15     81.39 o 
   3  -4   8      107.74       90.56     35.27 o 
   4  -4   8       71.42       49.25     67.01 o 
   5  -4   8       34.19      103.58     66.17 o 
   6  -4   8      148.06      248.39     84.77 o 
   7  -4   8      414.28      632.70    102.95 o 
   8  -4   8       14.63       -6.55     74.41 o 
   9  -4   8      150.44      228.94     75.47 o 
 -10  -3   8       56.52       56.52     43.83 o 
  -9  -3   8       38.24       75.01     40.21 o 
  -8  -3   8       21.07       24.05     39.33 o 
  -7  -3   8       73.41       91.62     42.57 o 
  -6  -3   8      241.97      240.85     50.29 o 
  -5  -3   8       34.27       -9.47     35.79 o 
  -4  -3   8      262.52      224.56     43.93 o 
  -3  -3   8      469.27      518.73     52.28 o 
  -2  -3   8      855.46      837.33     59.55 o 
  -1  -3   8       10.88       15.71     28.10 o 
   0  -3   8      840.25      918.83     67.96 o 
   1  -3   8     1410.66     1417.87     61.24 o 
   2  -3   8     1627.95     1696.87    208.01 o 
   3  -3   8       56.57       87.57     28.98 o 
   4  -3   8      660.99      709.01     91.11 o 
   5  -3   8      288.89      326.39     77.79 o 
   6  -3   8      269.93      294.89     71.87 o 
   7  -3   8       13.17        9.72     64.05 o 
   8  -3   8       71.86       99.35     56.65 o 
   9  -3   8        7.89      -12.89     65.74 o 
  10  -3   8       29.13      116.27     76.74 o 
 -11  -2   8       21.36       68.07     65.11 o 
 -10  -2   8        0.31      -11.63     58.56 o 
  -9  -2   8       39.32       36.56     33.09 o 
  -8  -2   8      104.11       66.28     33.35 o 
  -7  -2   8      248.68      293.97     54.86 o 
  -6  -2   8       16.22       18.10     32.41 o 
  -5  -2   8      803.13      833.49     60.49 o 
  -4  -2   8       32.80       14.73     17.19 o 
  -3  -2   8     1345.24     1318.28     50.78 o 
  -2  -2   8      809.91      736.12     47.93 o 
  -1  -2   8       51.20       41.10     24.02 o 
   0  -2   8      705.23      793.04     71.35 o 
   1  -2   8     1619.28     1521.52     96.92 o 
   2  -2   8     2244.82     2292.64     87.73 o 
   3  -2   8     3385.41     3617.18     85.16 o 
   4  -2   8       45.78       11.67     25.37 o 
   5  -2   8      874.91     1017.65     95.55 o 
   6  -2   8      197.60      158.54     54.96 o 
   7  -2   8       63.99      115.84     49.04 o 
   8  -2   8       32.03       45.24     56.44 o 
   9  -2   8       41.60       33.82     60.04 o 
  10  -2   8      129.91      145.86     62.78 o 
  11  -2   8       93.76      125.99     77.16 o 
 -11  -1   8       32.03       59.61     59.82 o 
 -10  -1   8      168.43      168.48     61.73 o 
  -9  -1   8      200.02      207.27     46.47 o 
  -8  -1   8      388.48      359.82     35.62 o 
  -7  -1   8      910.28      942.51     47.84 o 
  -6  -1   8     1040.84     1010.78     45.87 o 
  -5  -1   8      381.18      391.13     30.95 o 
  -4  -1   8     3160.73     3319.14     68.15 o 
  -3  -1   8     2129.78     2141.54     75.66 o 
  -2  -1   8     2645.95     2509.57    144.49 o 
  -1  -1   8     1342.17     1264.61     50.16 o 
   0  -1   8     1684.31     1564.60    105.59 o 
   1  -1   8      750.84      723.31     39.96 o 
   2  -1   8     5214.74     5617.77    152.10 o 
   3  -1   8      306.48      347.03     34.12 o 
   4  -1   8     1590.70     1758.70     62.77 o 
   5  -1   8      397.18      420.36     40.27 o 
   6  -1   8      917.10     1066.90     87.52 o 
   7  -1   8      517.77      466.97     72.72 o 
   8  -1   8      470.17      513.05     79.27 o 
   9  -1   8       27.83       64.26     54.96 o 
  10  -1   8       29.22       48.20     56.02 o 
  11  -1   8       70.32       84.13     70.61 o 
 -12   0   8       47.16       94.49     75.68 o 
 -11   0   8      141.41      226.61     80.54 o 
 -10   0   8        0.37      -17.46     36.04 o 
  -9   0   8      372.33      463.44     77.16 o 
  -8   0   8      587.84      625.22     39.47 o 
  -7   0   8       31.67       34.94     21.16 o 
  -6   0   8       21.15       13.30     18.46 o 
  -5   0   8      756.23      728.92     36.14 o 
  -4   0   8     1394.65     1353.43     45.30 o 
  -3   0   8     3531.74     3671.99     75.91 o 
  -2   0   8      932.97      921.14     42.87 o 
  -1   0   8     4362.48     4444.78     91.83 o 
   0   0   8      864.57      908.09     41.25 o 
   1   0   8       70.19      139.23     25.04 o 
   2   0   8     1293.26     1337.17     52.30 o 
   3   0   8      118.97       91.69     24.21 o 
   4   0   8      513.50      468.03     37.21 o 
   5   0   8      186.03      183.65     31.34 o 
   6   0   8     1377.64     1462.47     67.33 o 
   7   0   8     2121.60     2086.87    124.30 o 
   8   0   8      142.55      139.52     52.64 o 
   9   0   8      556.74      603.10     87.73 o 
  10   0   8       33.11        6.76     45.03 o 
  11   0   8        1.06       16.07     58.98 o 
 -11   1   8       28.02      111.19     75.68 o 
 -10   1   8      135.83      184.76     78.64 o 
  -9   1   8      160.50      172.71     68.70 o 
  -8   1   8      372.03      310.84     46.75 o 
  -7   1   8      922.82      945.88     47.41 o 
  -6   1   8     1123.73     1011.37     67.50 o 
  -5   1   8      412.55      414.87     32.35 o 
  -4   1   8     3003.58     3017.99     71.84 o 
  -3   1   8     2024.10     1816.08     89.42 o 
  -2   1   8     2495.55     2217.72     93.22 o 
  -1   1   8     1378.52     1418.22     35.20 o 
   0   1   8     1698.63     1629.52     71.56 o 
   1   1   8      673.48      643.79     33.15 o 
   2   1   8     5311.59     5226.21     94.50 o 
   3   1   8      356.02      337.26     33.22 o 
   4   1   8     1883.90     1774.99     69.97 o 
   5   1   8      414.47      390.72     43.02 o 
   6   1   8      989.92      919.09     58.71 o 
   7   1   8      494.00      440.99     45.55 o 
   8   1   8      377.06      409.26     71.87 o 
   9   1   8       18.15       30.86     55.81 o 
  10   1   8       21.62       13.11     51.58 o 
  11   1   8       71.92       55.38     69.13 o 
 -11   2   8       19.07      103.37     81.60 o 
 -10   2   8        0.24       -4.23     69.97 o 
  -9   2   8       37.12       97.45     64.69 o 
  -8   2   8      135.48      140.37     69.55 o 
  -7   2   8      261.40      275.02     76.95 o 
  -6   2   8       18.60       34.34     27.09 o 
  -5   2   8      949.21      959.25     60.91 o 
  -4   2   8        9.79       -6.98     32.55 o 
  -3   2   8     1327.06     1390.33     90.05 o 
  -2   2   8      844.56      710.91     68.91 o 
  -1   2   8       22.78       27.90     30.23 o 
   0   2   8      697.92      686.04     32.07 o 
   1   2   8     1790.00     1593.28     54.17 o 
   2   2   8     2166.67     1992.32     67.53 o 
   3   2   8     3294.60     3101.45     90.64 o 
   4   2   8       39.73       13.89     24.21 o 
   5   2   8      884.76      745.61     56.07 o 
   6   2   8      199.27      177.73     37.17 o 
   7   2   8       86.89       76.60     33.93 o 
   8   2   8       26.00       18.25     34.02 o 
   9   2   8       27.59        4.23     55.38 o 
  10   2   8      118.94      137.41     63.84 o 
  11   2   8       89.54      133.18     78.64 o 
 -10   3   8       49.46       13.95     67.01 o 
  -9   3   8       35.23       80.54     79.27 o 
  -8   3   8       19.52       -1.06     71.03 o 
  -7   3   8       80.07      121.13     75.47 o 
  -6   3   8      235.65      230.21     76.31 o 
  -5   3   8       41.45       52.21     46.08 o 
  -4   3   8      264.32      236.97     56.44 o 
  -3   3   8      441.25      441.18     67.86 o 
  -2   3   8     1004.11     1059.50     95.34 o 
  -1   3   8       12.27      -12.47     33.40 o 
   0   3   8      931.48      996.72     96.40 o 
   1   3   8     1473.85     1404.27     65.27 o 
   2   3   8     1527.07     1402.35     67.74 o 
   3   3   8       52.76       61.61     35.83 o 
   4   3   8      626.41      555.19     54.59 o 
   5   3   8      274.63      235.68     41.66 o 
   6   3   8      327.97      245.56     45.35 o 
   7   3   8        9.98       38.04     37.45 o 
   8   3   8      111.44      122.97     46.00 o 
   9   3   8        5.84       20.08     60.04 o 
  10   3   8       30.63       39.74     63.21 o 
  -9   4   8       59.28       66.80     97.66 o 
  -8   4   8      116.09      131.91     93.22 o 
  -4   4   8      202.31      126.84     53.27 o 
  -3   4   8      443.52      357.89     69.97 o 
  -2   4   8       87.52       87.31     54.33 o 
  -1   4   8      789.96      693.37     93.86 o 
   0   4   8      123.97      142.90     65.11 o 
   1   4   8      932.71      891.02    105.91 o 
   2   4   8      716.14      560.40     93.86 o 
   3   4   8       95.92       84.48     36.64 o 
   4   4   8       74.45       65.30     37.54 o 
   5   4   8       44.23       -6.78     33.16 o 
   6   4   8      149.63      159.77     46.31 o 
   7   4   8      414.79      368.05     61.58 o 
   8   4   8       12.98       17.48     44.17 o 
   9   4   8      153.57      113.49     52.12 o 
  -4   5   8       23.04       17.97     56.86 o 
  -3   5   8       56.40       68.91     62.57 o 
  -2   5   8      114.36      123.24     69.76 o 
  -1   5   8       86.61       92.80     61.52 o 
   0   5   8      232.80      132.97     73.56 o 
   1   5   8      134.39      106.96     64.47 o 
   2   5   8       13.74       -0.21     61.30 o 
   3   5   8       32.93       -4.65     57.29 o 
   4   5   8       71.10       75.47     72.93 o 
   5   5   8       85.13      140.79     77.16 o 
   6   5   8       19.76       -4.65     60.46 o 
   7   5   8       18.82       27.48     63.00 o 
  -3   6   8        1.49       -1.69     64.26 o 
  -2   6   8        6.95       21.56     70.18 o 
  -1   6   8        7.48       21.35     58.98 o 
   0   6   8       40.83       60.46     75.26 o 
   1   6   8       54.04      101.89     81.39 o 
   2   6   8       23.26      -12.47     63.84 o 
   3   6   8      162.34      147.98     89.63 o 
   4   6   8       11.88       18.60     74.20 o 
   5   6   8       35.88       45.66     73.78 o 
  -5  -6   9       19.82      -29.34     56.21 o 
  -4  -6   9       18.07       41.16     58.57 o 
  -3  -6   9       72.15      103.07     59.16 o 
  -2  -6   9        3.83      -56.86     88.79 o 
  -1  -6   9       31.33      159.39    102.74 o 
   0  -6   9       45.85       17.12     61.94 o 
   1  -6   9        4.69       40.80     77.37 o 
   3  -6   9        7.66       22.41     81.17 o 
   4  -6   9       50.62       99.14     92.17 o 
  -7  -5   9       19.32       32.63     49.86 o 
  -6  -5   9       30.14        4.84     44.17 o 
  -5  -5   9      337.16      419.34     76.74 o 
  -4  -5   9      259.08      324.97     63.90 o 
  -3  -5   9       13.46       -1.72     47.99 o 
  -2  -5   9      100.58       82.07     56.02 o 
  -1  -5   9       47.77       34.45     43.47 o 
   0  -5   9       54.16      115.21     64.05 o 
   1  -5   9       22.75       47.56     63.00 o 
   2  -5   9      333.25      448.36     78.22 o 
   3  -5   9      128.08      249.66    102.53 o 
   4  -5   9       55.78       15.01     67.65 o 
   5  -5   9       29.47        7.61     75.26 o 
   6  -5   9      108.19      176.94     89.84 o 
   7  -5   9        3.74       76.10     73.14 o 
  -9  -4   9       84.99      117.57     69.76 o 
  -8  -4   9        8.75       -1.87     44.51 o 
  -7  -4   9      164.02      152.92     47.58 o 
  -6  -4   9       46.04       23.61     40.16 o 
  -5  -4   9       51.62       41.96     69.87 o 
  -4  -4   9       44.81       34.02     39.99 o 
  -3  -4   9       18.39       28.30     44.39 o 
  -2  -4   9      297.75      393.35     78.64 o 
  -1  -4   9      513.87      546.08     54.40 o 
   0  -4   9      698.76      657.42     54.75 o 
   1  -4   9     1430.19     1546.52    101.05 o 
   2  -4   9      159.18      127.47     53.27 o 
   3  -4   9      261.34      352.94     52.79 o 
   4  -4   9      143.73      137.62     78.22 o 
   5  -4   9       81.46       92.80     74.20 o 
   6  -4   9       45.53       29.81     73.56 o 
   7  -4   9        2.36        4.65     72.09 o 
   8  -4   9      118.94      203.99     92.59 o 
   9  -4   9       65.65       80.54     78.22 o 
 -10  -3   9       20.73       17.09     40.89 o 
  -9  -3   9       99.43      103.56     43.03 o 
  -8  -3   9      147.19      140.25     47.19 o 
  -7  -3   9       37.69       68.90     43.44 o 
  -6  -3   9      110.94       87.65     41.33 o 
  -5  -3   9       57.75       74.87     41.09 o 
  -4  -3   9      379.96      360.60     52.85 o 
  -3  -3   9       11.21       -3.07     30.72 o 
  -2  -3   9     1297.63     1313.88     73.82 o 
  -1  -3   9     1170.79     1078.80     80.33 o 
   0  -3   9      917.94      908.39     55.39 o 
   1  -3   9       78.20       90.31     28.95 o 
   2  -3   9      998.61     1072.52     47.79 o 
   3  -3   9      409.82      435.30     41.96 o 
   4  -3   9      762.20     1104.53    113.10 o 
   5  -3   9       27.47       37.63     59.40 o 
   6  -3   9      240.62      261.28     72.93 o 
   7  -3   9       29.65       45.03     56.86 o 
   8  -3   9      153.09      193.42     76.74 o 
   9  -3   9       69.13      101.47     63.21 o 
  10  -3   9       53.26      107.39     66.80 o 
 -11  -2   9       38.80       11.63     60.25 o 
 -10  -2   9       69.48       43.97     60.25 o 
  -9  -2   9        7.43       -6.38     35.67 o 
  -8  -2   9       36.53       48.21     37.55 o 
  -7  -2   9       17.53       17.76     29.99 o 
  -6  -2   9      237.56      256.99     46.30 o 
  -5  -2   9      494.89      600.80     51.04 o 
  -4  -2   9      662.42      609.78     52.64 o 
  -3  -2   9     2981.22     2865.45     94.76 o 
  -2  -2   9      359.90      347.90     57.18 o 
  -1  -2   9      734.33      729.79     54.43 o 
   0  -2   9      321.06      325.68     33.90 o 
   1  -2   9      262.80      245.00     30.44 o 
   2  -2   9      147.80      131.07     27.79 o 
   3  -2   9      759.55      779.93     45.52 o 
   4  -2   9      546.71      574.14     46.72 o 
   5  -2   9     1955.26     2272.05    139.52 o 
   6  -2   9       70.30       94.49     61.09 o 
   7  -2   9      951.85     1014.48    103.58 o 
   8  -2   9       24.87        9.09     51.16 o 
   9  -2   9       36.82       -6.34     58.13 o 
  10  -2   9       13.00       66.80     70.18 o 
 -11  -1   9       86.54       17.12     57.71 o 
 -10  -1   9        4.50      -20.93     55.38 o 
  -9  -1   9       31.38       67.18     34.56 o 
  -8  -1   9      248.07      255.59     39.23 o 
  -7  -1   9       27.53       24.18     23.39 o 
  -6  -1   9      165.39      175.03     27.55 o 
  -5  -1   9      747.47      754.44     40.15 o 
  -4  -1   9     2872.95     2904.32     65.58 o 
  -3  -1   9      333.94      326.84     32.45 o 
  -2  -1   9     1508.85     1434.29    126.84 o 
  -1  -1   9     1335.49     1206.21     51.95 o 
   0  -1   9     3046.42     2961.75     76.09 o 
   1  -1   9      784.67      908.60     53.27 o 
   2  -1   9     2293.41     2388.83     72.17 o 
   3  -1   9      796.82      890.79     50.23 o 
   4  -1   9     1140.50     1211.34    125.14 o 
   5  -1   9      331.84      412.57     63.00 o 
   6  -1   9     1090.20     1058.23     93.22 o 
   7  -1   9      380.35      462.95     70.39 o 
   8  -1   9      220.33      222.39     64.26 o 
   9  -1   9       33.51       43.76     50.95 o 
  10  -1   9      285.55      463.58     89.42 o 
  11  -1   9       30.20       70.39     64.69 o 
 -11   0   9       11.71       17.55     69.97 o 
 -10   0   9       81.91       97.86     41.69 o 
  -9   0   9      489.75      555.37     58.89 o 
  -8   0   9        0.55       -1.94     21.88 o 
  -7   0   9     1216.33     1293.91     76.08 o 
  -6   0   9     1812.50     1839.77     58.51 o 
  -5   0   9       46.07       38.25     20.72 o 
  -4   0   9      279.70      268.91     26.85 o 
  -3   0   9       19.67       33.33     21.36 o 
  -2   0   9     1751.63     1671.29     58.04 o 
  -1   0   9      163.98      154.95     35.51 o 
   0   0   9        8.26       18.61     20.85 o 
   1   0   9     7598.25     7801.22    123.99 o 
   2   0   9       10.03        8.83     21.51 o 
   3   0   9     3503.34     3606.00     89.54 o 
   4   0   9      338.48      329.63     34.29 o 
   5   0   9       27.89        8.87     25.54 o 
   6   0   9        7.43       17.36     27.19 o 
   7   0   9      268.47      251.35     60.88 o 
   8   0   9      511.22      640.73     84.98 o 
   9   0   9      355.21      393.19     75.47 o 
  10   0   9       52.56      145.44     64.26 o 
  11   0   9      141.06      291.30     81.81 o 
 -11   1   9       78.29      122.61     76.95 o 
 -10   1   9        8.97       59.19     68.70 o 
  -9   1   9       46.91       55.81     64.47 o 
  -8   1   9      265.60      302.33     48.39 o 
  -7   1   9       41.36       51.20     24.49 o 
  -6   1   9      157.23      157.69     27.85 o 
  -5   1   9      701.86      706.69     41.47 o 
  -4   1   9     3047.97     3152.79     78.94 o 
  -3   1   9      344.65      316.88     49.47 o 
  -2   1   9     1679.73     1713.97     87.94 o 
  -1   1   9     1293.73     1295.03     39.21 o 
   0   1   9     2921.48     2867.99    129.27 o 
   1   1   9      837.73      770.70     36.62 o 
   2   1   9     2241.80     2202.87     65.38 o 
   3   1   9      758.62      636.39     41.40 o 
   4   1   9     1040.40     1091.71     56.87 o 
   5   1   9      349.63      311.34     39.07 o 
   6   1   9     1248.02     1244.07     67.24 o 
   7   1   9      340.33      292.44     42.68 o 
   8   1   9      142.47       46.51     47.99 o 
   9   1   9       40.01       43.12     56.44 o 
  10   1   9      269.63      310.96     84.56 o 
  11   1   9       35.11       28.96     62.57 o 
 -11   2   9       28.06      -29.60     75.89 o 
 -10   2   9       53.26       40.38     74.41 o 
  -9   2   9        8.33       -6.55     61.73 o 
  -8   2   9       39.67       62.78     63.63 o 
  -7   2   9       14.52      -11.84     56.02 o 
  -6   2   9      257.60      307.26     44.07 o 
  -5   2   9      566.48      622.48     52.93 o 
  -4   2   9      562.43      481.98     61.30 o 
  -3   2   9     2605.94     2716.40    130.85 o 
  -2   2   9      373.69      290.03     53.27 o 
  -1   2   9      658.18      631.01     69.13 o 
   0   2   9      347.78      302.13     23.05 o 
   1   2   9      190.25      140.98     25.79 o 
   2   2   9      124.23      101.54     24.71 o 
   3   2   9      529.30      514.65     42.30 o 
   4   2   9      586.40      529.84     46.35 o 
   5   2   9     1962.05     1862.12     82.73 o 
   6   2   9       60.87       37.37     29.92 o 
   7   2   9      859.45      846.83     66.02 o 
   8   2   9       19.90       30.86     43.55 o 
   9   2   9       40.35       79.48     60.88 o 
  10   2   9       12.15      -32.77     45.24 o 
 -10   3   9       22.53       93.22     86.46 o 
  -9   3   9      101.93      117.53     82.65 o 
  -8   3   9      189.18      192.16     84.56 o 
  -7   3   9       40.16       24.94     58.77 o 
  -6   3   9      116.80       94.92     77.37 o 
  -5   3   9       70.66      141.84     50.31 o 
  -4   3   9      383.03      337.38     61.73 o 
  -3   3   9       13.17       -2.96     37.42 o 
  -2   3   9     1181.35     1229.46    104.22 o 
  -1   3   9     1221.83     1053.79     99.78 o 
   0   3   9     1094.52     1014.48    100.41 o 
   1   3   9       68.71       45.87     49.47 o 
   2   3   9     1103.62      978.86     58.61 o 
   3   3   9      376.19      352.21     41.88 o 
   4   3   9      712.76      641.52     56.12 o 
   5   3   9       27.54       53.14     33.65 o 
   6   3   9      248.87      182.01     43.34 o 
   7   3   9       50.22       53.51     39.44 o 
   8   3   9      120.81       79.84     43.71 o 
   9   3   9       77.02       91.11     62.36 o 
  10   3   9       47.46       58.34     68.28 o 
  -9   4   9       91.38      153.68     99.35 o 
  -8   4   9        7.66       -5.71     81.81 o 
  -4   4   9       56.90      108.23     60.25 o 
  -3   4   9       13.25      -16.91     48.41 o 
  -2   4   9      283.63      252.83     67.86 o 
  -1   4   9      426.04      373.53     73.14 o 
   0   4   9      775.29      954.23    112.04 o 
   1   4   9     1584.41     1409.99    137.83 o 
   2   4   9      171.23       94.07     57.92 o 
   3   4   9      226.76      167.42     68.07 o 
   4   4   9      123.14       91.11     59.61 o 
   5   4   9       66.42       54.44     42.06 o 
   6   4   9       41.64       48.44     39.33 o 
   7   4   9        1.75       55.52     42.79 o 
   8   4   9      116.21      123.81     47.90 o 
   9   4   9       81.47      141.53     52.74 o 
  -4   5   9      289.56      343.73     87.09 o 
  -3   5   9       11.16       37.42     61.09 o 
  -2   5   9       96.78       35.30     62.15 o 
  -1   5   9       35.29       34.46     63.63 o 
   0   5   9       58.73      104.22     72.30 o 
   1   5   9       19.11      -19.66     61.09 o 
   2   5   9      281.18      250.92     86.04 o 
   3   5   9      111.16      154.53     81.39 o 
   4   5   9       66.82      114.15     73.35 o 
   5   5   9       30.08       69.13     72.30 o 
   6   5   9      115.39      127.47     80.75 o 
   7   5   9        1.15        2.96     63.42 o 
  -3   6   9       87.58      164.46     86.46 o 
  -2   6   9        6.47       45.87     74.20 o 
  -1   6   9       25.09       28.12     75.26 o 
   0   6   9       38.42       49.04     80.75 o 
   1   6   9        6.00        3.17     76.31 o 
   2   6   9       17.56      -49.25     58.77 o 
   3   6   9        5.78       30.65     79.48 o 
   4   6   9       51.99        7.19     82.02 o 
  -4  -6  10      124.91      148.42     67.72 o 
  -3  -6  10       29.16       59.09     51.77 o 
  -2  -6  10       21.11       79.91     92.80 o 
  -1  -6  10       66.01      136.35     80.75 o 
   0  -6  10       16.80      -58.98     77.16 o 
   1  -6  10      113.67       96.40     72.09 o 
   3  -6  10       49.04       64.69    104.64 o 
   4  -6  10        6.45       51.37     94.70 o 
  -7  -5  10       25.28       -2.51     45.16 o 
  -6  -5  10       93.63      131.24     94.07 o 
  -5  -5  10       37.70      130.54     60.23 o 
  -4  -5  10      142.73      184.81     55.90 o 
  -3  -5  10       60.20       87.73     48.92 o 
  -2  -5  10       83.97      116.33     49.98 o 
  -1  -5  10       21.71       30.51     37.41 o 
   0  -5  10      226.99      282.42     71.45 o 
   1  -5  10      268.15      435.68     86.25 o 
   2  -5  10      132.36      113.94     61.73 o 
   3  -5  10       11.55        9.72     82.65 o 
   4  -5  10       78.77       33.82     86.67 o 
   5  -5  10      112.72       92.59     89.42 o 
   6  -5  10       13.04      -17.97     80.75 o 
  -9  -4  10        3.38       11.53     41.87 o 
  -8  -4  10      105.26      168.13     68.60 o 
  -7  -4  10       81.72       96.54     60.04 o 
  -6  -4  10       13.28       16.59     44.32 o 
  -5  -4  10      154.21      286.47     53.97 o 
  -4  -4  10       57.63       60.54     37.74 o 
  -3  -4  10       76.36       48.10     42.48 o 
  -2  -4  10       63.20       68.85     36.64 o 
  -1  -4  10       16.21       34.94     32.50 o 
   0  -4  10       37.68       87.31     39.11 o 
   1  -4  10       51.70       93.98     34.23 o 
   2  -4  10      341.30      564.42     75.04 o 
   3  -4  10      591.70      680.69    111.83 o 
   4  -4  10        8.39       27.48     64.69 o 
   5  -4  10      206.72      154.11     80.75 o 
   6  -4  10       47.84       27.06     70.39 o 
   7  -4  10        5.60      -13.95     74.83 o 
   8  -4  10       25.97       18.81     72.72 o 
 -10  -3  10       56.74       81.50     47.23 o 
  -9  -3  10       25.19       94.43     48.35 o 
  -8  -3  10       45.21       49.45     37.69 o 
  -7  -3  10       69.40      126.29     46.83 o 
  -6  -3  10       96.66      140.82     43.74 o 
  -5  -3  10      116.66      136.09     46.52 o 
  -4  -3  10      222.55      212.36     46.86 o 
  -3  -3  10      251.67      265.74     45.48 o 
  -2  -3  10      815.54      783.97     59.16 o 
  -1  -3  10      176.90      174.14     33.58 o 
   0  -3  10     1723.88     1808.45    183.07 o 
   1  -3  10     1381.37     1372.89    140.89 o 
   2  -3  10      171.48      192.52     29.73 o 
   3  -3  10      318.99      347.79     40.20 o 
   4  -3  10      467.66      459.36     87.73 o 
   5  -3  10      232.29      273.54     80.12 o 
   6  -3  10      266.80      337.17     79.48 o 
   7  -3  10      120.60      173.98     70.39 o 
   8  -3  10      484.65      582.60    102.95 o 
   9  -3  10       32.99       31.71     72.93 o 
 -11  -2  10       84.77       75.04     66.80 o 
 -10  -2  10       21.03        0.85     65.32 o 
  -9  -2  10      426.99      513.39     77.90 o 
  -8  -2  10      127.65      129.18     42.66 o 
  -7  -2  10        2.73        1.93     36.30 o 
  -6  -2  10       32.69       45.11     32.57 o 
  -5  -2  10       61.99       78.85     32.62 o 
  -4  -2  10      531.66      595.83     53.70 o 
  -3  -2  10      197.88      194.45     44.18 o 
  -2  -2  10      863.88      827.17     54.09 o 
  -1  -2  10     2407.08     2502.80     83.16 o 
   0  -2  10      592.23      599.84     41.60 o 
   1  -2  10     1256.63     1207.09     65.11 o 
   2  -2  10      222.86      225.04     32.66 o 
   3  -2  10      263.05      265.06     33.66 o 
   4  -2  10      579.44      599.79     45.26 o 
   5  -2  10       25.05      -11.42     42.28 o 
   6  -2  10      780.51      863.54    100.41 o 
   7  -2  10      290.00      342.46     67.86 o 
   8  -2  10      156.95      155.59     70.18 o 
   9  -2  10      231.02      293.20     82.23 o 
  10  -2  10       36.18       -3.81     56.65 o 
 -11  -1  10       34.09       39.53     61.94 o 
 -10  -1  10       50.23       83.92     65.32 o 
  -9  -1  10       52.89       63.58     32.63 o 
  -8  -1  10       26.73       28.44     28.36 o 
  -7  -1  10      612.09      619.25     61.52 o 
  -6  -1  10      946.14      977.74     80.12 o 
  -5  -1  10      368.28      343.48     31.05 o 
  -4  -1  10     1330.98     1301.00     81.68 o 
  -3  -1  10      417.37      350.31     36.26 o 
  -2  -1  10      442.64      436.43     38.02 o 
  -1  -1  10     1625.38     1693.52    117.43 o 
   0  -1  10     1141.85     1130.69     52.67 o 
   1  -1  10      582.68      603.53     41.61 o 
   2  -1  10      667.56      646.54     42.84 o 
   3  -1  10       61.69       91.82     29.15 o 
   4  -1  10     1127.34     1158.85     59.85 o 
   5  -1  10      401.67      394.50     40.81 o 
   6  -1  10      289.41      348.59     59.61 o 
   7  -1  10       65.60       80.33     52.85 o 
   8  -1  10      522.23      631.85     82.44 o 
   9  -1  10        8.61       62.36     64.26 o 
  10  -1  10       81.00      -20.29     62.78 o 
 -10   0  10        0.60       17.12     52.64 o 
  -9   0  10        1.69        5.50     36.74 o 
  -8   0  10      182.78      164.62     28.69 o 
  -7   0  10       74.50       59.40     24.48 o 
  -6   0  10      251.48      226.92     29.45 o 
  -5   0  10     2805.67     2838.99     87.04 o 
  -4   0  10      726.52      661.01     36.51 o 
  -3   0  10      147.05      112.88     24.66 o 
  -2   0  10      395.42      361.34     35.45 o 
  -1   0  10      240.58      265.72     41.64 o 
   0   0  10     1032.28     1120.30     66.59 o 
   1   0  10     2008.25     2183.52    111.30 o 
   2   0  10     2086.97     2151.97     94.60 o 
   3   0  10     3124.81     3280.56    101.68 o 
   4   0  10       45.90       32.99     25.97 o 
   5   0  10     3509.03     3424.80     99.27 o 
   6   0  10      462.73      440.20     72.61 o 
   7   0  10       17.77       34.67     46.93 o 
   8   0  10      226.40      200.82     64.47 o 
   9   0  10       21.69       20.08     48.20 o 
  10   0  10      129.55      117.96     70.82 o 
  11   0  10       59.24       67.01     61.73 o 
 -11   1  10       32.70       53.06     75.04 o 
 -10   1  10       62.55       66.59     72.30 o 
  -9   1  10       47.25       30.02     59.19 o 
  -8   1  10       18.32        8.99     33.43 o 
  -7   1  10      656.03      750.96     46.35 o 
  -6   1  10      920.02      931.01     49.40 o 
  -5   1  10      395.22      323.13     33.53 o 
  -4   1  10     1123.33     1141.11     61.28 o 
  -3   1  10      459.18      390.44     50.31 o 
  -2   1  10      402.20      416.66     52.64 o 
  -1   1  10     1562.74     1615.74     75.57 o 
   0   1  10     1321.27     1286.53     41.62 o 
   1   1  10      605.03      561.63     34.57 o 
   2   1  10      558.17      539.04     38.01 o 
   3   1  10       66.86       44.73     23.97 o 
   4   1  10     1221.60     1134.16     59.74 o 
   5   1  10      467.39      404.92     43.73 o 
   6   1  10      300.59      291.94     40.38 o 
   7   1  10       94.14       74.30     34.37 o 
   8   1  10      482.59      513.26     77.37 o 
   9   1  10        1.40       -9.30     45.45 o 
  10   1  10       98.71      103.16     72.93 o 
 -11   2  10       70.65       39.74     82.44 o 
 -10   2  10       22.49      -20.08     70.61 o 
  -9   2  10      462.51      529.96    104.43 o 
  -8   2  10      137.55      210.34     75.04 o 
  -7   2  10        7.21       31.92     57.08 o 
  -6   2  10       29.52       15.40     29.39 o 
  -5   2  10       68.10       22.41     37.42 o 
  -4   2  10      413.96      462.32     59.82 o 
  -3   2  10      287.45      329.56     56.02 o 
  -2   2  10      850.92      856.56     83.71 o 
  -1   2  10     2527.80     2389.80    127.26 o 
   0   2  10      606.25      538.94     34.99 o 
   1   2  10     1087.23     1048.64     46.09 o 
   2   2  10      202.82      173.64     28.07 o 
   3   2  10      350.28      274.95     35.02 o 
   4   2  10      601.73      598.01     48.70 o 
   5   2  10       22.03       17.10     28.11 o 
   6   2  10      785.24      716.62     77.58 o 
   7   2  10      272.64      351.54     77.79 o 
   8   2  10      178.85       86.04     51.58 o 
   9   2  10      282.30      351.55     76.95 o 
  10   2  10       34.27       40.80     65.11 o 
 -10   3  10       51.21       62.15     93.44 o 
  -9   3  10       30.65      111.62     94.07 o 
  -8   3  10       33.23       92.38     83.50 o 
  -7   3  10       86.76      177.99     89.63 o 
  -5   3  10      134.51      126.20     49.04 o 
  -4   3  10      243.28      253.04     60.25 o 
  -3   3  10      229.91      133.60     51.79 o 
  -2   3  10      723.95      544.34     78.22 o 
  -1   3  10      171.44      132.97     51.16 o 
   0   3  10     1681.33     1587.35    124.09 o 
   1   3  10     1480.68     1509.98    124.51 o 
   2   3  10      158.47       58.77     54.54 o 
   3   3  10      367.28      368.83     45.55 o 
   4   3  10      592.60      435.76     50.22 o 
   5   3  10      211.60      188.21     41.42 o 
   6   3  10      289.98      229.24     46.67 o 
   7   3  10      100.79      108.43     41.76 o 
   8   3  10      442.07      402.46     61.59 o 
   9   3  10       37.79       34.46     56.65 o 
  -9   4  10        2.26      -28.54     87.94 o 
  -5   4  10      191.87      377.97     81.17 o 
  -4   4  10       65.09       39.32     54.75 o 
  -3   4  10       90.50       77.58     53.06 o 
  -2   4  10       53.71       35.51     45.66 o 
  -1   4  10       11.23      -23.25     51.79 o 
   0   4  10       40.58       41.01     55.81 o 
   1   4  10       89.89       54.75     55.17 o 
   2   4  10      319.77      308.42     83.29 o 
   3   4  10      552.04      413.27     88.57 o 
   4   4  10        5.70       29.38     63.42 o 
   5   4  10      211.97      269.10     80.33 o 
   6   4  10       56.65       15.64     61.73 o 
   7   4  10        2.58      -15.01     66.38 o 
   8   4  10       30.35       60.03     47.18 o 
  -4   5  10      158.05      109.92     67.43 o 
  -3   5  10       70.68      121.55     70.61 o 
  -2   5  10       84.57       49.04     61.09 o 
  -1   5  10       17.89      -13.32     56.44 o 
   0   5  10      251.19      206.53     82.87 o 
   1   5  10      233.10      279.67     86.25 o 
   2   5  10      104.63      112.04     68.70 o 
   3   5  10       17.89       68.49     74.62 o 
   4   5  10       77.44       60.88     68.91 o 
   5   5  10      123.41      116.69     82.65 o 
   6   5  10       13.43      -50.73     64.47 o 
  -3   6  10       26.56       82.87     74.41 o 
  -2   6  10       24.05       18.18     64.90 o 
  -1   6  10       64.81       30.02     76.31 o 
   0   6  10       15.08       19.45     70.39 o 
   1   6  10      127.63      205.69     98.51 o 
   2   6  10       47.71       -8.67     67.43 o 
   3   6  10       47.33      -12.68     80.12 o 
   4   6  10        6.96       24.10     86.25 o 
  -4  -6  11       31.47        9.08     55.19 o 
  -3  -6  11       59.82       19.24     68.91 o 
  -2  -6  11       38.92      104.01     77.79 o 
  -1  -6  11        2.64       39.11     75.26 o 
   0  -6  11      149.37      176.51     73.56 o 
   1  -6  11      146.82      155.80     80.12 o 
   2  -6  11        8.67       31.92    101.89 o 
   3  -6  11       21.49      105.27    105.06 o 
  -7  -5  11       17.38        9.14     49.47 o 
  -6  -5  11       10.39      -29.34     44.73 o 
  -5  -5  11       54.40       63.52     52.12 o 
  -4  -5  11      117.58       82.89     52.03 o 
  -3  -5  11       17.91        9.25     40.26 o 
  -2  -5  11       72.71       39.10     46.40 o 
  -1  -5  11       88.52      108.37     45.80 o 
   0  -5  11       25.34       -5.50     60.46 o 
   1  -5  11       71.22       52.21     65.32 o 
   3  -5  11       33.43      115.00     82.87 o 
   4  -5  11       57.29      -11.84     74.41 o 
   5  -5  11       18.27       67.01     76.31 o 
   6  -5  11       60.40       78.43     92.38 o 
  -9  -4  11        4.24      -25.69     42.08 o 
  -8  -4  11       15.26      -28.53     48.95 o 
  -7  -4  11       52.82       36.34     53.33 o 
  -6  -4  11       88.67      159.66     58.81 o 
  -5  -4  11      111.60       76.16     51.24 o 
  -4  -4  11      145.79      127.50     64.37 o 
  -3  -4  11      428.24      530.52     66.48 o 
  -2  -4  11      167.66      124.98     40.47 o 
  -1  -4  11       45.01       42.85     32.98 o 
   0  -4  11       18.60      -10.24     35.73 o 
   1  -4  11       11.21      -40.16     49.68 o 
   2  -4  11      267.02      294.31     52.12 o 
   3  -4  11       52.66      108.87     72.93 o 
   4  -4  11      249.97      371.21     98.72 o 
   5  -4  11      105.70      152.20     76.95 o 
   6  -4  11      114.30      135.50     75.26 o 
   7  -4  11      221.61      242.68     94.07 o 
   8  -4  11        8.93       17.97     74.62 o 
 -10  -3  11        3.29      -15.28     43.13 o 
  -9  -3  11      118.93      111.71     51.81 o 
  -8  -3  11      206.28      220.91     51.32 o 
  -7  -3  11       25.58       25.09     35.65 o 
  -6  -3  11       73.96       78.38     41.63 o 
  -5  -3  11      314.02      426.94     55.79 o 
  -4  -3  11       52.18       39.75     40.30 o 
  -3  -3  11      117.67      149.08     40.18 o 
  -2  -3  11      764.82      824.06     61.15 o 
  -1  -3  11     1420.73     1528.27     79.59 o 
   0  -3  11      547.69      544.66     47.14 o 
   1  -3  11       68.98       88.15     28.99 o 
   2  -3  11      264.65      282.78     50.10 o 
   3  -3  11      489.23      546.12     48.29 o 
   4  -3  11      552.18      543.91     91.32 o 
   5  -3  11      302.22      347.95     83.71 o 
   6  -3  11      141.90      255.57     75.47 o 
   7  -3  11      160.26      163.83     72.51 o 
   8  -3  11      101.31      177.78     79.48 o 
   9  -3  11      111.79       97.03     78.00 o 
 -10  -2  11      116.29       89.21     74.62 o 
  -9  -2  11       57.42       33.30     37.07 o 
  -8  -2  11       89.98       75.42     36.75 o 
  -7  -2  11      262.13      325.55     47.76 o 
  -6  -2  11       82.04      104.67     37.95 o 
  -5  -2  11      260.92      262.97     59.19 o 
  -4  -2  11      120.25      120.44     32.03 o 
  -3  -2  11       19.21        4.90     29.96 o 
  -2  -2  11      847.05      871.40     58.13 o 
  -1  -2  11      761.45      782.18     73.99 o 
   0  -2  11     1545.70     1508.54     63.99 o 
   1  -2  11     2019.76     2176.50     96.18 o 
   2  -2  11      516.36      521.43     43.86 o 
   3  -2  11     1467.44     1498.48     65.48 o 
   4  -2  11      110.05      182.88     46.08 o 
   5  -2  11       97.98       67.86     50.95 o 
   6  -2  11       19.43       14.16     52.43 o 
   7  -2  11       43.03       36.78     47.77 o 
   8  -2  11      325.49      327.87     73.78 o 
   9  -2  11      142.85      128.95     64.26 o 
  10  -2  11       47.90       26.42     71.87 o 
 -11  -1  11       19.41       32.34     59.61 o 
 -10  -1  11       48.76       87.31     67.01 o 
  -9  -1  11       58.03       64.72     33.58 o 
  -8  -1  11      254.23      252.16     39.40 o 
  -7  -1  11       11.34       30.26     24.75 o 
  -6  -1  11      318.18      345.58     41.32 o 
  -5  -1  11      659.06      752.28     52.08 o 
  -4  -1  11      626.61      564.52     83.50 o 
  -3  -1  11      266.32      261.13     49.47 o 
  -2  -1  11      982.69      963.01     53.32 o 
  -1  -1  11     1539.96     1486.45    148.29 o 
   0  -1  11      248.90      228.94     41.43 o 
   1  -1  11      490.81      491.34     39.36 o 
   2  -1  11     1674.23     1685.11     66.79 o 
   3  -1  11     1398.83     1530.84     69.83 o 
   4  -1  11      454.25      488.77     45.00 o 
   5  -1  11      814.57      853.35    104.96 o 
   6  -1  11      897.18      991.22     94.92 o 
   7  -1  11      172.28      173.98     53.48 o 
   8  -1  11      190.77      246.27     70.18 o 
   9  -1  11      110.03       95.76     58.56 o 
  10  -1  11       31.41       49.89     60.25 o 
 -10   0  11       10.69       77.16     59.82 o 
  -9   0  11        5.26      -21.14     50.52 o 
  -8   0  11      149.93      161.72     30.56 o 
  -7   0  11       49.77       54.64     25.19 o 
  -6   0  11     1327.99     1188.48     67.11 o 
  -5   0  11     1470.09     1384.23     54.75 o 
  -4   0  11      696.39      667.03     45.09 o 
  -3   0  11     2426.22     2372.94     77.80 o 
  -2   0  11       62.39       85.77     25.68 o 
  -1   0  11     1532.72     1531.75     83.92 o 
   0   0  11       34.93       36.80     25.04 o 
   1   0  11      485.11      586.69     44.82 o 
   2   0  11     1601.14     1631.97     65.70 o 
   3   0  11       50.24       44.89     26.55 o 
   4   0  11     1517.82     1484.75     68.34 o 
   5   0  11      986.66      979.85     58.36 o 
   6   0  11       13.67       20.11     28.16 o 
   7   0  11       27.30       42.07     41.86 o 
   8   0  11        0.24       -8.88     41.43 o 
   9   0  11        1.96      -80.22     53.48 o 
  10   0  11        6.91       -9.94     50.31 o 
 -11   1  11       18.73       35.73     76.95 o 
 -10   1  11       45.40       66.17     70.82 o 
  -9   1  11       76.35      146.50     76.31 o 
  -8   1  11      258.20      265.46     49.61 o 
  -7   1  11        4.42       15.85     26.03 o 
  -6   1  11      318.47      307.41     35.82 o 
  -5   1  11      578.34      641.68     45.96 o 
  -4   1  11      490.28      518.55     64.90 o 
  -3   1  11      254.49      247.33     50.95 o 
  -2   1  11     1014.66      894.62     73.78 o 
  -1   1  11     1730.27     1820.15    136.24 o 
   0   1  11      259.11      206.09     24.15 o 
   1   1  11      654.49      605.65     37.19 o 
   2   1  11     1967.46     1824.94     76.42 o 
   3   1  11     1255.39     1101.44     55.36 o 
   4   1  11      443.68      403.46     41.07 o 
   5   1  11      778.99      689.68     74.09 o 
   6   1  11      914.28      877.12     62.51 o 
   7   1  11      168.15      186.87     49.47 o 
   8   1  11      221.63      172.29     55.81 o 
   9   1  11       90.47      115.63     64.26 o 
  10   1  11       34.96       60.46     59.40 o 
 -10   2  11      128.30      191.73     91.11 o 
  -9   2  11       67.68      166.79     80.33 o 
  -8   2  11       98.43      123.24     81.39 o 
  -7   2  11      275.63      239.93     83.71 o 
  -6   2  11       78.58       74.78     37.48 o 
  -5   2  11      308.39      240.99     52.64 o 
  -4   2  11      125.48       75.47     40.16 o 
  -3   2  11       13.72        5.07     34.25 o 
  -2   2  11      903.74      848.95     88.36 o 
  -1   2  11      685.04      598.45     75.26 o 
   0   2  11     1503.68     1245.32    101.89 o 
   1   2  11     2181.67     2100.85     81.39 o 
   2   2  11      485.96      428.02     36.26 o 
   3   2  11     1414.62     1307.82     63.57 o 
   4   2  11      112.59      106.17     31.03 o 
   5   2  11       66.48       43.09     30.00 o 
   6   2  11       24.25       21.82     31.47 o 
   7   2  11       56.12       36.06     34.08 o 
   8   2  11      302.11      355.56     74.62 o 
   9   2  11      116.70      173.98     60.25 o 
  10   2  11       45.25       68.07     65.74 o 
 -10   3  11        3.97       -3.38     90.05 o 
  -9   3  11      100.46      162.56     82.87 o 
  -8   3  11      196.49      171.65     93.01 o 
  -5   3  11      264.24      290.67     61.52 o 
  -4   3  11       61.53       84.56     49.04 o 
  -3   3  11      103.00      143.54     50.52 o 
  -2   3  11      840.16      864.60     95.55 o 
  -1   3  11     1416.42     1221.01    112.67 o 
   0   3  11      530.46      403.55     73.56 o 
   1   3  11       35.37       79.06     52.43 o 
   2   3  11      190.37      108.02     58.34 o 
   3   3  11      488.42      418.98     83.92 o 
   4   3  11      599.70      533.77     91.74 o 
   5   3  11      325.27      278.46     47.32 o 
   6   3  11      167.21      219.61     71.45 o 
   7   3  11      148.06      113.38     43.39 o 
   8   3  11      120.85      160.32     49.12 o 
   9   3  11      101.23       69.97     64.47 o 
  -5   4  11      108.37       65.32     55.17 o 
  -4   4  11      177.29      138.67     61.09 o 
  -3   4  11      440.55      425.11     84.35 o 
  -2   4  11      171.43      185.81     67.65 o 
  -1   4  11       47.15       93.01     64.69 o 
   0   4  11       22.15        6.98     58.34 o 
   1   4  11       10.42        6.98     50.10 o 
   2   4  11      237.09      135.93     71.87 o 
   3   4  11       43.47      127.68     72.09 o 
   4   4  11      216.57      223.23     78.64 o 
   5   4  11      124.69      136.14     71.87 o 
   6   4  11      118.72       57.29     67.65 o 
   7   4  11      219.72      254.52     92.59 o 
   8   4  11        9.24       38.90     72.30 o 
  -4   5  11      116.67      193.21     80.96 o 
  -3   5  11       14.86       91.32     72.09 o 
  -2   5  11       63.36       51.58     56.44 o 
  -1   5  11       92.22      150.30     68.70 o 
   0   5  11       24.06      150.09     78.43 o 
   1   5  11       84.17       78.64     68.49 o 
   2   5  11       53.03       23.04     66.59 o 
   3   5  11       34.84        2.75     72.72 o 
   4   5  11       44.01       73.99     69.76 o 
   5   5  11       22.95       42.49     71.66 o 
   6   5  11       57.68      137.41     82.44 o 
  -3   6  11       58.22       23.68     77.16 o 
  -2   6  11       47.53       34.03     78.00 o 
  -1   6  11        1.66       -6.34     73.78 o 
   0   6  11      139.23      189.62     89.63 o 
   1   6  11      145.69      131.06     91.96 o 
   2   6  11        7.20      -54.75     62.36 o 
   3   6  11       23.39      -18.39     77.58 o 
  -3  -6  12        5.37       77.79     82.65 o 
  -2  -6  12        2.16       49.68     67.43 o 
  -1  -6  12        4.03        5.07     83.50 o 
   0  -6  12       19.85       42.07     79.70 o 
   2  -6  12       83.13      282.63    129.80 o 
  -6  -5  12       13.13        9.34     51.05 o 
  -5  -5  12       13.55       37.58     45.77 o 
  -4  -5  12       36.74       68.60     61.52 o 
  -3  -5  12      114.34      186.01     58.57 o 
  -2  -5  12       35.57       54.40     44.33 o 
  -1  -5  12       22.43       61.09     62.15 o 
   0  -5  12      328.95      309.90     85.61 o 
   1  -5  12      131.80      127.26     71.24 o 
   2  -5  12       11.84      -15.85     76.31 o 
   3  -5  12       47.19      169.96     91.74 o 
   4  -5  12       19.65       53.69     91.53 o 
   5  -5  12       45.88        0.21     86.67 o 
   6  -5  12       21.01       -4.44     78.00 o 
  -8  -4  12       27.98        3.67     52.74 o 
  -7  -4  12       25.83       74.53     49.90 o 
  -6  -4  12       12.50       22.30     41.80 o 
  -5  -4  12        3.40        8.00     45.60 o 
  -4  -4  12      129.82      127.17     46.20 o 
  -3  -4  12       60.32       80.40     42.89 o 
  -2  -4  12      436.44      462.99     54.32 o 
  -1  -4  12      965.52     1031.82     81.17 o 
   0  -4  12        7.65       -7.72     35.29 o 
   1  -4  12       29.22       59.19     56.44 o 
   2  -4  12        2.99      -23.19     39.06 o 
   3  -4  12       37.89       23.04     66.17 o 
   4  -4  12      117.80      140.36     85.40 o 
   5  -4  12       21.18      -39.74     71.87 o 
   6  -4  12      244.69      266.78     95.13 o 
   7  -4  12      109.75      103.58     76.74 o 
  -9  -3  12       18.25       45.67     49.49 o 
  -8  -3  12       56.41      -10.74     39.19 o 
  -7  -3  12      136.49      157.70     47.08 o 
  -6  -3  12      105.95      144.21     51.59 o 
  -5  -3  12      105.13      131.06     65.32 o 
  -4  -3  12      282.95      285.09     49.74 o 
  -3  -3  12      192.08      292.34     46.14 o 
  -2  -3  12       49.71       58.77     38.01 o 
  -1  -3  12      300.22      376.49     47.46 o 
   0  -3  12      286.55      276.50     46.08 o 
   1  -3  12       31.94       51.37     29.95 o 
   2  -3  12      692.19      667.54     56.44 o 
   3  -3  12      399.31      515.76     49.33 o 
   4  -3  12     1043.39     1023.35    119.65 o 
   5  -3  12      152.34      191.31     75.04 o 
   6  -3  12      133.30      125.36     75.47 o 
   7  -3  12      169.45      236.76     80.33 o 
   8  -3  12      114.99      221.12     83.71 o 
   9  -3  12       30.35       24.31     74.62 o 
 -10  -2  12       11.34        6.98     71.24 o 
  -9  -2  12       71.92       88.72     54.96 o 
  -8  -2  12      172.61      197.14     56.55 o 
  -7  -2  12       41.96       50.34     34.28 o 
  -6  -2  12      283.18      313.27     49.67 o 
  -5  -2  12     1249.86     1289.60     74.60 o 
  -4  -2  12       24.82       70.57     36.48 o 
  -3  -2  12      435.24      429.29     45.24 o 
  -2  -2  12      147.66      167.30     31.89 o 
  -1  -2  12      291.74      270.15     38.01 o 
   0  -2  12      838.60      819.81     51.86 o 
   1  -2  12      134.10      101.68     39.95 o 
   2  -2  12     1115.06     1152.43     63.84 o 
   3  -2  12      577.71      665.63     49.84 o 
   4  -2  12      214.41      254.40     40.86 o 
   5  -2  12      930.94     1102.63    111.40 o 
   6  -2  12       91.64      186.66     70.18 o 
   7  -2  12       49.80       64.05     57.71 o 
   8  -2  12       27.42        0.63     50.95 o 
   9  -2  12       25.05        5.92     60.46 o 
 -11  -1  12       58.70      109.08     65.53 o 
 -10  -1  12      110.70       99.14     65.11 o 
  -9  -1  12       15.88        6.86     32.02 o 
  -8  -1  12      116.55       98.16     36.11 o 
  -7  -1  12      175.40      196.50     39.03 o 
  -6  -1  12      348.03      346.17     43.29 o 
  -5  -1  12       91.04       67.75     30.85 o 
  -4  -1  12      326.12      352.08     40.47 o 
  -3  -1  12      582.26      601.86     46.42 o 
  -2  -1  12      382.30      357.44     40.62 o 
  -1  -1  12      548.49      509.33     43.64 o 
   0  -1  12     1524.50     1573.82     82.87 o 
   1  -1  12      344.50      325.34     44.29 o 
   2  -1  12      373.19      405.49     40.30 o 
   3  -1  12     1123.15     1382.19     69.62 o 
   4  -1  12      825.68      871.49     57.43 o 
   5  -1  12     1041.92     1012.23     61.62 o 
   6  -1  12      268.46      219.21     61.52 o 
   7  -1  12      367.03      496.14     80.54 o 
   8  -1  12      220.70      291.72     73.14 o 
   9  -1  12      257.06      277.98     79.48 o 
  10  -1  12      147.51      245.85     77.16 o 
 -10   0  12       29.55       91.32     62.78 o 
  -9   0  12       88.01       97.24     63.42 o 
  -8   0  12      135.19      175.26     37.10 o 
  -7   0  12        0.60        8.85     27.47 o 
  -6   0  12      459.59      424.83     38.01 o 
  -5   0  12      106.32       64.00     29.35 o 
  -4   0  12      749.31      767.70     50.27 o 
  -3   0  12      133.65      145.40     50.95 o 
  -2   0  12      914.85     1069.86     73.14 o 
   0   0  12      688.64      695.50     45.64 o 
   1   0  12     1042.31     1133.92     55.98 o 
   2   0  12      158.57      170.72     31.39 o 
   3   0  12      113.96      109.43     30.54 o 
   4   0  12      310.49      277.22     39.24 o 
   5   0  12      285.43      230.83     37.33 o 
   6   0  12      202.62      200.90     38.59 o 
   7   0  12      119.02      165.10     59.19 o 
   8   0  12      162.19      148.61     61.73 o 
   9   0  12      284.88      302.71     75.04 o 
  10   0  12       72.66       92.80     72.51 o 
 -10   1  12      118.42      171.23     88.15 o 
  -9   1  12       21.58       16.24     39.62 o 
  -8   1  12      137.59      210.22     47.80 o 
  -7   1  12      177.14      247.41     36.58 o 
  -6   1  12      350.95      333.44     46.41 o 
  -5   1  12       61.04       43.58     32.88 o 
  -4   1  12      415.14      379.66     56.02 o 
  -3   1  12      483.79      533.13     61.30 o 
  -2   1  12      350.59      291.09     49.89 o 
  -1   1  12      569.77      562.69     32.41 o 
   0   1  12     1537.39     1447.10     49.85 o 
   1   1  12      406.87      375.92     32.59 o 
   2   1  12      439.28      328.09     34.86 o 
   3   1  12     1165.78     1076.60     56.91 o 
   4   1  12      883.06      821.43     64.79 o 
   5   1  12     1033.27     1005.27     67.01 o 
   6   1  12      218.49      189.33     72.61 o 
   7   1  12      358.11      300.18     63.42 o 
   8   1  12      172.06      153.89     52.64 o 
   9   1  12      261.51      251.98     68.70 o 
  10   1  12      138.13      137.19     76.31 o 
 -10   2  12       11.90        8.24     81.60 o 
  -9   2  12       71.78       59.82     76.95 o 
  -8   2  12      188.08      210.76     90.26 o 
  -7   2  12       49.90       16.49     66.38 o 
  -6   2  12      271.61      182.01     53.91 o 
  -5   2  12     1207.48      978.12     88.79 o 
  -4   2  12       26.18       -2.33     40.38 o 
  -3   2  12      345.75      233.17     58.34 o 
  -2   2  12      146.91      181.80     53.48 o 
  -1   2  12      264.67      261.92     59.40 o 
   0   2  12      890.26      788.07     85.19 o 
   1   2  12      149.70      116.90     45.24 o 
   2   2  12     1088.71     1031.39    103.79 o 
   3   2  12      543.25      455.18     42.31 o 
   4   2  12      175.18      149.24     32.36 o 
   5   2  12      998.24      906.34    148.29 o 
   6   2  12       93.25       65.75     34.30 o 
   7   2  12       37.05       15.92     35.91 o 
   8   2  12       19.77       57.08     52.00 o 
   9   2  12       22.46       26.85     56.23 o 
  -9   3  12       17.50      -12.89     91.32 o 
  -6   3  12       62.27      130.43     57.08 o 
  -5   3  12       87.20       61.52     47.35 o 
  -4   3  12      311.64      226.19     59.82 o 
  -3   3  12      217.42      152.41     58.56 o 
  -2   3  12       62.82       34.46     51.37 o 
  -1   3  12      327.93      281.58     70.61 o 
   0   3  12      234.70      172.07     61.09 o 
   1   3  12        4.51        4.44     48.41 o 
   2   3  12      742.63      678.78     98.51 o 
   3   3  12      326.05      338.86     83.50 o 
   4   3  12      916.63      832.25    110.98 o 
   5   3  12      166.61      131.91     70.82 o 
   6   3  12      106.75      102.10     64.69 o 
   7   3  12      194.68      177.05     48.24 o 
   8   3  12      130.16      121.92     48.19 o 
   9   3  12       34.81       41.01     63.21 o 
  -5   4  12        6.75       50.52     57.92 o 
  -4   4  12      149.63      239.72     68.49 o 
  -3   4  12       51.82       63.21     58.77 o 
  -2   4  12      429.37      464.64     85.40 o 
  -1   4  12      960.19      683.01    106.33 o 
   0   4  12       15.30       39.11     61.94 o 
   1   4  12       56.58        9.30     52.43 o 
   2   4  12        2.64      -13.74     55.38 o 
   3   4  12       26.59       50.52     68.91 o 
   4   4  12      104.06       50.31     67.43 o 
   5   4  12       23.38       34.25     70.18 o 
   6   4  12      260.89      298.91     90.69 o 
   7   4  12      110.94       38.90     70.18 o 
  -4   5  12       47.56       65.95     65.32 o 
  -3   5  12      107.52      248.81     86.46 o 
  -2   5  12       37.89       24.73     58.13 o 
  -1   5  12       17.03       34.25     61.94 o 
   0   5  12      304.99      228.52     88.36 o 
   1   5  12      148.50       89.00     76.74 o 
   2   5  12       10.19        4.65     69.13 o 
   3   5  12       51.75       95.97     79.06 o 
   4   5  12       19.96        3.38     77.16 o 
   5   5  12       45.35       47.77     76.95 o 
   6   5  12       21.36      -39.53     79.70 o 
  -3   6  12        7.59        7.40     77.16 o 
  -2   6  12        2.38      -26.85     65.74 o 
  -1   6  12        1.94       52.43     83.08 o 
   0   6  12       13.11      114.36     92.38 o 
   1   6  12        7.59       18.39     81.81 o 
   2   6  12       89.15       86.67     87.52 o 
  -6  -5  13        8.84       11.37     45.60 o 
  -5  -5  13       19.68       32.26     50.84 o 
  -4  -5  13       24.37       19.57     48.98 o 
  -3  -5  13       24.53       45.51     43.16 o 
  -2  -5  13       26.42       64.58     44.50 o 
  -1  -5  13       99.61      144.38     81.81 o 
   0  -5  13       83.57       89.63     75.26 o 
   1  -5  13       94.15      125.14     72.93 o 
   2  -5  13      133.11      176.09     99.78 o 
   3  -5  13       43.04      -19.87     90.05 o 
   4  -5  13        9.98      -50.52     90.26 o 
   5  -5  13       69.15      174.40     94.70 o 
  -8  -4  13       50.78       62.98     59.61 o 
  -7  -4  13      105.81      104.16     54.77 o 
  -6  -4  13        0.16       -2.53     40.27 o 
  -5  -4  13       30.45       12.13     43.28 o 
  -4  -4  13        6.47      -10.72     41.58 o 
  -3  -4  13      153.49      192.69     47.46 o 
  -2  -4  13      174.07      202.34     52.64 o 
  -1  -4  13      163.72      176.26     92.17 o 
   0  -4  13      259.78      334.20    118.80 o 
   1  -4  13      138.24      177.36     58.77 o 
   2  -4  13       48.20       40.38     40.36 o 
   3  -4  13      180.67      145.02     75.04 o 
   4  -4  13       21.43       41.01     70.82 o 
   5  -4  13        1.39       52.21     76.74 o 
   6  -4  13       27.96       56.65     84.13 o 
   7  -4  13       29.98       34.88     78.85 o 
  -9  -3  13       59.33      101.97     48.04 o 
  -8  -3  13       57.10       54.70     42.38 o 
  -7  -3  13        4.34        4.57     43.18 o 
  -6  -3  13      100.81       55.00     44.67 o 
  -5  -3  13      123.44      172.06     48.49 o 
  -4  -3  13      248.87      289.35     56.65 o 
  -3  -3  13       63.31       96.88     51.37 o 
  -2  -3  13      460.95      453.08     52.43 o 
  -1  -3  13      743.33      811.84     91.74 o 
   0  -3  13      672.81      733.32     56.10 o 
   1  -3  13       12.44       43.42     28.73 o 
   2  -3  13       15.98       60.47     35.07 o 
   3  -3  13      284.97      270.01     42.97 o 
   4  -3  13       91.04      112.88     70.82 o 
   5  -3  13      445.71      535.88    100.83 o 
   6  -3  13      327.96      321.11     93.01 o 
   7  -3  13       78.26       61.73     72.51 o 
   8  -3  13       84.46      145.65     85.40 o 
 -10  -2  13       62.71       99.14     75.04 o 
  -9  -2  13        4.89       31.60     36.46 o 
  -8  -2  13       21.58       49.53     51.69 o 
  -7  -2  13       68.93       96.22     35.80 o 
  -6  -2  13      544.66      633.60     60.46 o 
  -5  -2  13      138.50      132.61     36.76 o 
  -4  -2  13      676.27      716.81     58.60 o 
  -3  -2  13      699.15      775.35     62.68 o 
  -2  -2  13       11.72       41.97     29.98 o 
  -1  -2  13      335.69      335.85     39.21 o 
   0  -2  13       37.13       35.35     30.97 o 
   1  -2  13      234.13      189.63     38.11 o 
   2  -2  13      435.75      408.20     43.32 o 
   3  -2  13       17.54       18.04     28.69 o 
   4  -2  13     1211.65     1498.29    139.73 o 
   5  -2  13      737.29      761.44     98.51 o 
   6  -2  13      427.69      558.92     95.13 o 
   7  -2  13      295.17      290.03     69.97 o 
   8  -2  13        2.72      -19.24     51.58 o 
   9  -2  13       16.89       -2.11     69.13 o 
 -10  -1  13       32.77        6.55     63.84 o 
  -9  -1  13       66.32       70.64     37.25 o 
  -8  -1  13      206.55      230.01     41.74 o 
  -7  -1  13      160.78      144.17     39.33 o 
  -6  -1  13      139.18      165.02     39.65 o 
  -5  -1  13      393.75      424.78     45.87 o 
  -4  -1  13      362.28      410.62     58.13 o 
  -3  -1  13      164.92      192.53     36.18 o 
  -2  -1  13      170.10      142.28     34.77 o 
  -1  -1  13      846.84      751.68     53.05 o 
   0  -1  13      205.56      259.80     46.30 o 
   1  -1  13      465.71      479.26     43.55 o 
   2  -1  13     1371.36     1372.05     69.78 o 
   3  -1  13      938.87     1007.77     62.08 o 
   4  -1  13       28.11       34.19     28.75 o 
   5  -1  13      249.13      250.42     39.94 o 
   6  -1  13       71.17      100.83     56.02 o 
   7  -1  13       58.63       98.72     59.40 o 
   8  -1  13       38.43       57.08     57.71 o 
   9  -1  13       39.32       53.06     69.13 o 
 -10   0  13      108.12      155.80     75.89 o 
  -9   0  13       12.59      126.41     69.76 o 
  -8   0  13        6.31       27.77     30.76 o 
  -7   0  13       47.49       78.94     32.18 o 
  -6   0  13      263.79      237.86     36.88 o 
  -5   0  13      389.37      321.95     41.02 o 
  -4   0  13        0.08       22.66     26.78 o 
  -3   0  13      569.07      573.74    102.31 o 
  -2   0  13      398.12      276.29     49.47 o 
  -1   0  13      381.69      513.90     63.63 o 
   0   0  13     5059.29     5677.76    167.32 o 
   1   0  13     2768.93     2790.75     88.20 o 
   2   0  13      128.41      116.50     30.47 o 
   3   0  13     2017.50     2102.40     82.49 o 
   4   0  13        2.29        2.51     27.40 o 
   5   0  13      243.02      230.18     39.30 o 
   6   0  13       80.74       50.10     45.03 o 
   7   0  13        0.36       -0.42     47.77 o 
   8   0  13      480.40      586.40     87.73 o 
   9   0  13       74.03      126.20     64.26 o 
  10   0  13      148.31      197.65     78.85 o 
  -9   1  13       71.37       99.35     60.46 o 
  -8   1  13      197.72      182.84     49.96 o 
  -7   1  13      174.94      151.28     35.90 o 
  -6   1  13      103.10      111.97     38.84 o 
  -5   1  13      476.59      594.44     76.95 o 
  -4   1  13      390.82      552.58     72.51 o 
  -3   1  13      210.65      230.00     50.95 o 
  -2   1  13      181.19      162.77     50.95 o 
  -1   1  13      848.11      830.35     83.08 o 
   0   1  13      192.43      171.44     54.54 o 
   1   1  13      376.43      339.02     32.57 o 
   2   1  13     1298.75     1641.16    228.52 o 
   3   1  13     1039.63      995.40     56.58 o 
   4   1  13        6.64       41.35     27.65 o 
   5   1  13      176.64      182.01     37.52 o 
   6   1  13       87.92      107.77     36.46 o 
   7   1  13       64.43       62.36     46.72 o 
   8   1  13       36.18       38.68     48.83 o 
   9   1  13       37.34       -3.17     54.75 o 
 -10   2  13       65.91       82.44     93.65 o 
  -9   2  13        4.36       39.32     78.64 o 
  -8   2  13       21.87       59.19     78.00 o 
  -6   2  13      490.66      249.02     59.40 o 
  -5   2  13      129.04       77.58     42.70 o 
  -4   2  13      642.02      569.70     76.74 o 
  -3   2  13      760.12      666.52     79.06 o 
  -2   2  13        4.24      -28.33     45.03 o 
  -1   2  13      344.26      292.36     61.52 o 
   0   2  13       38.62        4.02     44.18 o 
   1   2  13      208.96      172.50     52.64 o 
   2   2  13      512.31      466.76     76.74 o 
   3   2  13       17.00       16.28     53.06 o 
   4   2  13     1374.81     1309.07    125.14 o 
   5   2  13      826.24      667.30     93.75 o 
   6   2  13      385.57      401.40     52.35 o 
   7   2  13      274.03      313.03     52.05 o 
   8   2  13        6.10       31.71     51.79 o 
   9   2  13       23.44       13.11     49.68 o 
  -6   3  13      113.35      160.24     58.13 o 
  -5   3  13       99.12       69.13     50.31 o 
  -4   3  13      246.82      211.18     58.13 o 
  -3   3  13       79.03      123.88     57.29 o 
  -2   3  13      404.27      331.46     70.18 o 
  -1   3  13      787.65      708.59     97.24 o 
   0   3  13      689.65      722.54     98.51 o 
   1   3  13       11.64      -14.59     45.03 o 
   2   3  13       42.92       82.65     59.19 o 
   3   3  13      349.97      268.05     76.31 o 
   4   3  13      130.89      129.58     73.35 o 
   5   3  13      384.37      368.25     86.25 o 
   6   3  13      306.11      256.84     87.94 o 
   7   3  13       96.11       24.31     60.88 o 
   8   3  13       65.54       13.74     65.32 o 
  -5   4  13       31.15       -9.72     55.17 o 
  -4   4  13        7.12       -4.86     58.34 o 
  -3   4  13      151.23      171.23     69.13 o 
  -2   4  13      195.69      169.11     73.99 o 
  -1   4  13      177.61      212.03     71.45 o 
   0   4  13      211.63      261.92     82.02 o 
   1   4  13      105.99      125.14     73.99 o 
   2   4  13       73.90       86.88     64.47 o 
   3   4  13      188.20      127.89     75.68 o 
   4   4  13       25.75       56.44     66.17 o 
   5   4  13        0.49       38.26     69.76 o 
   6   4  13       20.83       70.18     78.85 o 
   7   4  13       28.10       70.39     75.89 o 
  -4   5  13       31.32       21.56     64.05 o 
  -3   5  13       21.78      115.84     72.72 o 
  -2   5  13       24.43       39.32     65.32 o 
  -1   5  13      107.62      128.10     82.23 o 
   0   5  13       86.77       69.55     68.91 o 
   1   5  13       79.26       53.27     77.37 o 
   2   5  13      133.04      219.00     89.21 o 
   3   5  13       43.23       80.12     79.70 o 
   4   5  13       10.22       23.25     72.72 o 
   5   5  13       69.98       13.11     79.91 o 
  -5  -5  14        8.45       13.35     50.44 o 
  -4  -5  14       71.31       40.36     52.29 o 
  -3  -5  14       67.62       59.45     50.43 o 
  -2  -5  14        4.61        0.19     41.83 o 
  -1  -5  14       64.38       94.70     73.56 o 
   0  -5  14       54.01      100.20     67.86 o 
   1  -5  14      142.78      189.62     68.49 o 
   2  -5  14        4.32       -7.61     83.92 o 
   3  -5  14       48.57       32.55     99.35 o 
   4  -5  14       55.72       53.27     92.80 o 
  -7  -4  14       19.53       47.35     53.61 o 
  -6  -4  14      141.41      160.12     54.22 o 
  -5  -4  14       88.27      145.98     48.06 o 
  -4  -4  14       31.26        6.51     47.43 o 
  -3  -4  14       39.84       38.16     47.70 o 
  -2  -4  14       71.26       93.65     43.12 o 
  -1  -4  14       37.66       17.39     41.14 o 
   0  -4  14       99.08      153.86     43.70 o 
   1  -4  14      120.66      104.43     57.92 o 
   2  -4  14      443.73      598.39     64.96 o 
   3  -4  14       97.12       77.79     69.13 o 
   4  -4  14      254.92      298.06     90.69 o 
   5  -4  14      169.51      124.93     89.21 o 
   6  -4  14       20.46      -61.09     73.56 o 
  -9  -3  14        0.06       28.57     44.70 o 
  -8  -3  14       77.52       88.75     46.45 o 
  -7  -3  14      219.62      263.99     57.39 o 
  -6  -3  14       99.00       86.12     42.58 o 
  -5  -3  14       70.63       52.43     38.65 o 
  -4  -3  14       41.13       60.91     45.58 o 
  -3  -3  14      587.56      624.65     63.76 o 
  -2  -3  14      341.83      350.71     52.56 o 
  -1  -3  14       62.81       69.54     37.90 o 
   0  -3  14       31.01       39.87     33.93 o 
   1  -3  14      422.19      434.62     63.42 o 
   2  -3  14        5.76       21.74     34.63 o 
   3  -3  14      295.04      379.58    101.89 o 
   4  -3  14      226.34      349.43     90.90 o 
   5  -3  14      237.35      138.25     81.60 o 
   6  -3  14        5.04       10.99     60.04 o 
   7  -3  14      198.20      284.32     96.18 o 
   8  -3  14       67.81       72.09     80.96 o 
  -9  -2  14       92.02      112.87     44.67 o 
  -8  -2  14       14.44      -10.11     37.42 o 
  -7  -2  14       13.18        4.09     33.58 o 
  -6  -2  14       35.05       18.99     37.66 o 
  -5  -2  14      195.73      240.15     44.15 o 
  -4  -2  14      269.04      339.22     47.81 o 
  -3  -2  14       77.43       50.67     33.99 o 
  -2  -2  14      853.65      842.10     61.35 o 
  -1  -2  14      530.84      555.00     49.20 o 
   0  -2  14       80.56      123.83     34.85 o 
   1  -2  14      309.55      306.63     44.38 o 
   2  -2  14       13.95       21.81     28.68 o 
   3  -2  14      119.72      142.43     36.06 o 
   4  -2  14      462.83      554.39     56.43 o 
   5  -2  14       85.22       49.68     52.43 o 
   6  -2  14      951.90     1128.63    122.19 o 
   7  -2  14       48.13      103.37     57.29 o 
   8  -2  14      179.31      186.66     69.13 o 
   9  -2  14      125.12      165.73     83.71 o 
 -10  -1  14       60.08       39.95     71.87 o 
  -9  -1  14       34.87       22.54     37.77 o 
  -8  -1  14       18.63       56.64     38.98 o 
  -7  -1  14      123.85      128.83     37.09 o 
  -6  -1  14       21.39       35.11     32.01 o 
  -5  -1  14       53.63       41.94     34.10 o 
  -4  -1  14      654.92      730.10     63.95 o 
  -3  -1  14      834.00      832.47     59.40 o 
  -2  -1  14       64.35       83.19     31.47 o 
  -1  -1  14      356.56      335.90     54.12 o 
   0  -1  14     1251.63     1205.73     65.85 o 
   1  -1  14     1229.06     1221.33     63.75 o 
   2  -1  14      136.02      155.62     34.95 o 
   3  -1  14      984.53     1061.11     64.30 o 
   4  -1  14      156.76      211.42     44.60 o 
   5  -1  14        5.02      -38.81     29.97 o 
   6  -1  14      104.32      128.74     57.29 o 
   7  -1  14      400.76      418.77     79.27 o 
   8  -1  14       63.05      138.46     61.52 o 
   9  -1  14       69.70       44.39     67.86 o 
 -10   0  14        6.47       17.76     64.90 o 
  -9   0  14       23.48       59.19     57.29 o 
  -8   0  14      309.83      312.45     61.52 o 
  -7   0  14      443.37      566.07     55.10 o 
  -6   0  14      488.37      585.52     61.41 o 
  -5   0  14      320.89      377.19     47.64 o 
  -4   0  14        6.23        7.52     27.76 o 
  -3   0  14      110.04      100.20     41.43 o 
  -2   0  14       10.23       -1.48     39.74 o 
  -1   0  14      260.77      280.18     38.09 o 
   0   0  14      586.54     1145.86    309.59 o 
   1   0  14      378.07      439.06     48.73 o 
   2   0  14     2337.56     2491.02    117.43 o 
   3   0  14      882.44      986.13     62.33 o 
   4   0  14      115.57      146.57     36.68 o 
   5   0  14        6.62       11.14     31.90 o 
   6   0  14      411.72      298.28     59.82 o 
   7   0  14        3.61       -7.19     47.35 o 
   8   0  14       14.29      -43.97     40.38 o 
   9   0  14       68.48       50.73     65.74 o 
  -9   1  14       31.75      -17.33     54.96 o 
  -8   1  14       23.95       16.70     51.37 o 
  -7   1  14      107.75      117.44     42.10 o 
  -6   1  14       32.27       42.91     51.37 o 
  -5   1  14       34.34       11.84     47.99 o 
  -4   1  14      666.03      657.01     80.12 o 
  -3   1  14      817.85      749.60     80.12 o 
  -2   1  14       73.54       25.58     38.05 o 
  -1   1  14      385.12      410.31     65.53 o 
   0   1  14     1326.97     1434.94    109.92 o 
   1   1  14     1133.45     1122.92     99.99 o 
   2   1  14      133.41      109.84     30.29 o 
   3   1  14      865.67      810.29     59.40 o 
   4   1  14      179.61      198.75     36.54 o 
   5   1  14       42.78       47.35     34.13 o 
   6   1  14       88.41       95.79     38.43 o 
   7   1  14      453.16      519.39     79.48 o 
   8   1  14       62.69       57.29     53.48 o 
   9   1  14       51.12        0.21     53.69 o 
  -9   2  14       90.61      154.32    103.58 o 
  -7   2  14       17.53      -55.49     36.99 o 
  -6   2  14       35.19      -25.58     43.76 o 
  -5   2  14      187.87       69.34     44.39 o 
  -4   2  14      286.20      242.68     58.77 o 
  -3   2  14       65.24       55.17     49.04 o 
  -2   2  14      877.28      890.39     97.87 o 
  -1   2  14      501.33      383.89     77.58 o 
   0   2  14      123.10       66.38     49.04 o 
   1   2  14      319.92      216.47     63.21 o 
   2   2  14       16.45        2.11     46.72 o 
   3   2  14      122.04       17.76     54.96 o 
   4   2  14      502.64      431.03     84.35 o 
   5   2  14       74.58      112.46     59.40 o 
   6   2  14      939.63     1072.82    128.32 o 
   7   2  14       52.44       16.18     37.90 o 
   8   2  14      179.88       68.91     52.85 o 
   9   2  14      133.62      142.27     67.43 o 
  -6   3  14      102.13       99.78     55.60 o 
  -5   3  14       51.30       69.55     53.27 o 
  -4   3  14       45.63       29.81     45.87 o 
  -3   3  14      594.40      587.04     88.79 o 
  -2   3  14      362.34      231.48     64.05 o 
  -1   3  14       40.22       83.92     59.82 o 
   0   3  14        8.65       52.85     54.96 o 
   1   3  14      343.59      245.00     76.52 o 
   2   3  14       10.55       39.32     53.06 o 
   3   3  14      283.53      195.96     77.16 o 
   4   3  14      230.00      254.09     86.46 o 
   5   3  14      173.20      150.09     76.10 o 
   6   3  14        4.42       28.96     66.80 o 
   7   3  14      195.48      163.62     84.56 o 
   8   3  14       66.39       78.00     78.43 o 
  -5   4  14       99.60       55.81     64.47 o 
  -4   4  14       26.42       56.02     52.85 o 
  -3   4  14       41.94       60.88     63.00 o 
  -2   4  14       71.76       97.45     61.94 o 
  -1   4  14       25.34       -0.63     58.34 o 
   0   4  14       83.05       45.03     65.53 o 
   1   4  14      121.86       73.99     70.39 o 
   2   4  14      439.24      496.77    106.33 o 
   3   4  14       86.34       38.47     69.97 o 
   4   4  14      275.55      194.27     89.21 o 
   5   4  14      185.66      194.69     82.65 o 
   6   4  14       14.64       34.88     77.37 o 
  -4   5  14       72.29       55.60     71.03 o 
  -3   5  14       77.05      101.68     64.47 o 
  -2   5  14        3.16      104.64     71.66 o 
  -1   5  14       60.12       92.17     69.76 o 
   0   5  14       62.78       41.43     77.79 o 
   1   5  14      126.82      255.57     95.34 o 
   2   5  14        4.45        9.30     76.31 o 
   3   5  14       56.55       74.41     80.96 o 
   4   5  14       55.69      110.35     92.59 o 
  -4  -5  15       22.19       66.76     54.52 o 
  -3  -5  15       33.09       74.05     51.62 o 
  -2  -5  15      107.41      183.34     59.47 o 
  -1  -5  15       37.54       47.56     60.88 o 
   0  -5  15        5.89      -24.10     68.28 o 
   1  -5  15       87.11      160.87     70.39 o 
   2  -5  15       23.57       10.36     99.99 o 
   3  -5  15       38.11      104.01     98.09 o 
  -7  -4  15       56.33      121.54     54.49 o 
  -6  -4  15       78.29      124.24     53.05 o 
  -5  -4  15        0.65       10.85     41.35 o 
  -4  -4  15      141.52      250.26     61.89 o 
  -3  -4  15      152.59      135.29     74.73 o 
  -2  -4  15       61.31       49.08     42.71 o 
  -1  -4  15      238.39      187.15     45.43 o 
   0  -4  15       36.54        3.01     37.92 o 
   1  -4  15       85.03      162.77     62.15 o 
   2  -4  15       72.55       91.44     44.35 o 
   3  -4  15       34.67       80.75     75.04 o 
   4  -4  15      372.90      430.82    105.91 o 
   5  -4  15      101.70      126.41     91.32 o 
   6  -4  15       83.71       95.76     85.83 o 
  -8  -3  15       40.90       37.33     50.66 o 
  -7  -3  15       82.28       54.71     44.91 o 
  -6  -3  15      145.50      134.71     50.79 o 
  -5  -3  15      203.02      257.53     50.11 o 
  -4  -3  15       36.62       60.54     46.17 o 
  -3  -3  15      149.07      155.51     43.27 o 
  -2  -3  15       39.32       45.94     35.87 o 
  -1  -3  15      104.26      158.40     42.38 o 
   0  -3  15       44.65       39.20     37.11 o 
   1  -3  15      207.06      254.54     46.81 o 
   2  -3  15      114.17      102.19     40.96 o 
   3  -3  15        3.04       31.22     35.22 o 
   4  -3  15      134.07      217.52     80.33 o 
   5  -3  15      225.03      365.29     89.00 o 
   6  -3  15       23.43       44.18     75.68 o 
   7  -3  15       63.56      137.41     75.26 o 
  -9  -2  15        0.21       14.33     37.27 o 
  -8  -2  15       83.43      118.78     43.54 o 
  -7  -2  15      178.89      186.08     48.56 o 
  -6  -2  15       25.96       19.84     40.55 o 
  -5  -2  15       30.55      -18.78     63.84 o 
  -4  -2  15       49.92       38.49     37.31 o 
  -3  -2  15      123.09      133.92     37.82 o 
  -2  -2  15      370.07      333.42     45.41 o 
  -1  -2  15      120.75      133.37     38.60 o 
   0  -2  15     1015.15     1095.44     85.40 o 
   1  -2  15      100.79      105.36     32.03 o 
   2  -2  15      749.43      748.67     82.34 o 
   3  -2  15      252.10      229.46     44.11 o 
   4  -2  15       70.93       40.56     38.28 o 
   5  -2  15      105.35      111.62     63.63 o 
   6  -2  15       38.06       38.90     62.15 o 
   7  -2  15       65.48       65.95     65.74 o 
   8  -2  15      217.71      218.16     81.60 o 
 -10  -1  15       12.74        9.30     66.17 o 
  -9  -1  15       72.10       89.73     66.80 o 
  -8  -1  15       36.25       44.84     38.50 o 
  -7  -1  15       26.29       84.95     41.44 o 
  -6  -1  15      240.94      233.31     54.22 o 
  -5  -1  15      376.51      382.62     47.45 o 
  -4  -1  15      153.09       87.80     34.74 o 
  -3  -1  15      399.63      434.91     46.78 o 
  -2  -1  15      317.90      309.25     43.09 o 
  -1  -1  15      768.24      807.31     75.68 o 
   0  -1  15       89.88       70.70     34.20 o 
   1  -1  15      730.84      766.94     57.42 o 
   2  -1  15      629.23      658.36     60.88 o 
   3  -1  15      877.75      870.60     88.26 o 
   4  -1  15      402.13      375.83     48.80 o 
   5  -1  15      172.00      164.89     61.52 o 
   6  -1  15      164.40      169.96     55.17 o 
   7  -1  15      285.37      301.02     71.45 o 
   8  -1  15       52.87       42.49     60.25 o 
   9  -1  15      171.96      233.38     82.87 o 
 -10   0  15       23.37       35.09     60.46 o 
  -9   0  15        7.91       27.06     63.42 o 
  -8   0  15        9.92       -5.96     35.84 o 
  -7   0  15       47.37      102.57     41.20 o 
  -6   0  15        3.53        8.73     34.94 o 
  -5   0  15      274.73      274.81     45.70 o 
  -4   0  15      283.67      345.98     47.87 o 
  -3   0  15      528.03      456.82     66.38 o 
  -2   0  15      295.70      278.19     58.13 o 
  -1   0  15      249.42      301.45     59.82 o 
   0   0  15      475.37      449.89     45.31 o 
   1   0  15      302.34      276.01     39.21 o 
   2   0  15      119.59      140.57     35.71 o 
   3   0  15      106.85      167.60     36.47 o 
   4   0  15     1696.48     1754.24     83.45 o 
   5   0  15        9.88        8.84     32.29 o 
   6   0  15      418.71      461.89     72.72 o 
   7   0  15      121.43       89.63     58.56 o 
   8   0  15       40.80       15.22     47.99 o 
   9   0  15        1.22      -16.49     64.69 o 
  -9   1  15       76.89       63.42     64.90 o 
  -8   1  15       33.00       70.61     62.15 o 
  -7   1  15       23.59        4.37     35.64 o 
  -6   1  15      206.99      178.20     63.63 o 
  -5   1  15      315.22      423.00     73.99 o 
  -4   1  15      127.43      106.96     54.12 o 
  -3   1  15      394.75      353.87     66.17 o 
  -2   1  15      285.10      300.60     61.73 o 
  -1   1  15      855.83      887.85     95.34 o 
   0   1  15       93.38       50.31     43.34 o 
   1   1  15      811.27      843.04     91.53 o 
   2   1  15      671.03      744.31     94.49 o 
   3   1  15      842.66      861.85     97.03 o 
   4   1  15      385.84      281.10     42.14 o 
   5   1  15      139.32      153.50     39.57 o 
   6   1  15      164.55      153.85     43.22 o 
   7   1  15      259.57      293.62     69.13 o 
   8   1  15       44.76       30.44     51.79 o 
   9   1  15      186.65      164.46     64.47 o 
  -7   2  15      197.68       87.09     55.17 o 
  -6   2  15       24.59      -24.10     47.56 o 
  -5   2  15       19.53       42.07     41.86 o 
  -4   2  15       48.06       -9.30     42.91 o 
  -3   2  15      124.48      139.73     57.92 o 
  -2   2  15      333.94      289.40     68.49 o 
  -1   2  15      137.91       84.13     61.30 o 
   0   2  15     1083.75      904.13    104.64 o 
   1   2  15       88.37       97.24     54.54 o 
   2   2  15      702.84      480.50     85.40 o 
   3   2  15      271.15      215.83     72.30 o 
   4   2  15       46.25       16.28     52.43 o 
   5   2  15       97.43       60.88     60.46 o 
   6   2  15       30.26       39.32     58.77 o 
   7   2  15       62.01       62.78     69.13 o 
  -6   3  15      155.80      184.97     66.38 o 
  -5   3  15      213.28      210.12     67.01 o 
  -4   3  15       39.44       72.09     59.19 o 
  -3   3  15      146.86      122.82     61.09 o 
  -2   3  15       30.92       74.41     58.98 o 
  -1   3  15       72.32       52.21     61.30 o 
   0   3  15       31.20       43.97     52.85 o 
   1   3  15      275.30      335.06     82.87 o 
   2   3  15      154.40      100.41     63.42 o 
   3   3  15       16.37       55.81     67.43 o 
   4   3  15      124.94      142.27     78.00 o 
   5   3  15      261.32      234.22     82.65 o 
   6   3  15       22.58       41.43     74.62 o 
   7   3  15       71.21      127.05     78.64 o 
  -5   4  15        0.69       69.13     68.07 o 
  -4   4  15      143.87      345.63     89.84 o 
  -3   4  15      173.55      180.95     79.48 o 
  -2   4  15       49.23       21.56     54.33 o 
  -1   4  15      226.11      167.00     79.06 o 
   0   4  15       32.03      -18.18     62.36 o 
   1   4  15       86.83      106.96     77.58 o 
   2   4  15       62.22       26.21     71.24 o 
   3   4  15       28.49       67.01     72.51 o 
   4   4  15      333.94      311.80    100.83 o 
   5   4  15       95.79      103.37     83.50 o 
   6   4  15       95.05       30.02     80.96 o 
  -4   5  15       22.00       84.56     79.48 o 
  -3   5  15       28.21       10.57     75.26 o 
  -2   5  15       97.16      169.11     84.77 o 
  -1   5  15       50.30      124.09     80.12 o 
   0   5  15        5.51      -53.27     62.78 o 
   1   5  15      109.85      146.71     88.57 o 
   2   5  15       24.11       75.47     81.17 o 
   3   5  15       35.69       64.26     85.19 o 
  -3  -5  16       41.03       62.30     51.62 o 
  -2  -5  16       11.60       26.95     53.66 o 
  -1  -5  16       16.98       25.37     66.59 o 
   0  -5  16      123.31      205.26     80.12 o 
   1  -5  16       61.49       53.66     53.92 o 
   2  -5  16       18.30       27.27    100.83 o 
  -6  -4  16       14.68      -25.80     49.35 o 
  -5  -4  16       52.11       58.82     49.06 o 
  -4  -4  16       27.48       67.24     54.29 o 
  -3  -4  16       37.33       73.79     54.46 o 
  -2  -4  16      270.71      360.90     59.72 o 
  -1  -4  16       15.35        5.76     36.62 o 
   0  -4  16      143.05      156.51     46.94 o 
   1  -4  16       26.89       11.35     44.83 o 
   2  -4  16       12.42        5.48     44.81 o 
   3  -4  16       57.70       52.21     77.37 o 
   4  -4  16       12.63        6.98     74.83 o 
   5  -4  16      155.90      109.08     87.52 o 
  -8  -3  16       39.35       32.04     47.72 o 
  -7  -3  16      197.16      179.17     56.52 o 
  -6  -3  16       73.51       56.68     47.18 o 
  -5  -3  16       16.90       74.74     41.21 o 
  -4  -3  16      186.26      220.93     53.59 o 
  -3  -3  16      160.60      182.85     45.14 o 
  -2  -3  16       11.70       26.80     36.43 o 
  -1  -3  16      132.72      157.66     44.28 o 
   0  -3  16      205.68      166.52     44.57 o 
   1  -3  16      114.86      124.06     43.53 o 
   2  -3  16       66.51       33.94     36.59 o 
   3  -3  16      262.84      210.84     46.59 o 
   4  -3  16      136.73      235.28     84.77 o 
   5  -3  16      140.22      202.09     85.40 o 
   6  -3  16        8.40      -12.68     68.70 o 
   7  -3  16       52.83       71.66     84.13 o 
  -9  -2  16       33.43       32.84     45.56 o 
  -8  -2  16       56.51      130.35     49.10 o 
  -7  -2  16        0.69       41.36     42.50 o 
  -6  -2  16      188.49      246.46     51.09 o 
  -5  -2  16      252.23      230.33     51.32 o 
  -4  -2  16        7.87       41.02     41.65 o 
  -3  -2  16       63.29       66.63     34.97 o 
  -2  -2  16       50.18        6.79     30.88 o 
  -1  -2  16       73.34       94.90     37.43 o 
   0  -2  16      155.90      139.52     53.69 o 
   1  -2  16       59.51       44.79     34.86 o 
   2  -2  16      260.94      326.62     46.93 o 
   3  -2  16      117.75      126.77     42.32 o 
   4  -2  16      433.37      452.80     89.21 o 
   5  -2  16      104.40      217.31     74.83 o 
   6  -2  16        1.13       29.60     59.82 o 
   7  -2  16        3.35       32.34     59.40 o 
   8  -2  16       15.85       64.05     74.20 o 
  -9  -1  16        9.12       15.94     35.23 o 
  -8  -1  16       30.44       69.14     37.92 o 
  -7  -1  16       70.89       99.31     41.67 o 
  -6  -1  16       78.48      101.39     38.67 o 
  -5  -1  16      391.64      443.57     54.79 o 
  -4  -1  16      265.89      281.40     46.27 o 
  -3  -1  16      170.70      232.14     42.58 o 
  -2  -1  16      136.83      134.45     49.89 o 
  -1  -1  16      429.29      417.50     64.05 o 
   0  -1  16      516.01      447.45     48.43 o 
   1  -1  16      689.31      650.03     58.81 o 
   2  -1  16       74.76       75.51     34.60 o 
   3  -1  16      636.30      700.84     58.89 o 
   4  -1  16      137.49      138.37     40.48 o 
   5  -1  16      272.70      221.12     65.95 o 
   6  -1  16       23.31      -26.00     50.10 o 
   7  -1  16      178.15      231.69     67.86 o 
   8  -1  16       98.27      169.33     72.93 o 
  -9   0  16       64.10      116.69     71.24 o 
  -8   0  16        2.70       11.88     37.58 o 
  -7   0  16        1.09        6.18     35.40 o 
  -6   0  16       22.93       72.59     80.96 o 
  -5   0  16        6.16       24.54     35.56 o 
  -4   0  16      293.91      242.68     59.82 o 
  -3   0  16       29.33       16.91     45.66 o 
  -2   0  16     1480.07     1480.81    116.48 o 
  -1   0  16      565.06      702.46     89.84 o 
   0   0  16      199.71      195.75     61.94 o 
   1   0  16      615.20      569.70     77.79 o 
   2   0  16       18.63       14.48     29.36 o 
   3   0  16      127.43       99.12     33.55 o 
   4   0  16        8.35       30.07     33.32 o 
   5   0  16      178.22      156.80     40.12 o 
   6   0  16      314.28      404.39     73.35 o 
   7   0  16        2.38      -26.42     52.64 o 
   8   0  16      415.62      503.33     87.73 o 
  -9   1  16       12.03      -17.97     58.77 o 
  -7   1  16       81.68      110.77     61.73 o 
  -6   1  16       95.06      116.27     60.04 o 
  -5   1  16      418.90      427.23     74.41 o 
  -4   1  16      288.67      280.31     65.74 o 
  -3   1  16      138.05      181.80     61.30 o 
  -2   1  16      119.33       92.38     59.19 o 
  -1   1  16      397.78      397.63     74.20 o 
   0   1  16      481.26      484.51     82.02 o 
   1   1  16      730.74      650.25     85.83 o 
   2   1  16       63.61      113.52     63.00 o 
   3   1  16      620.90      670.96     92.38 o 
   4   1  16      105.54       97.87     60.04 o 
   5   1  16      261.58      289.82     77.79 o 
   6   1  16       22.96       11.67     37.29 o 
   7   1  16      150.38      152.41     62.78 o 
   8   1  16       94.47       57.71     54.54 o 
  -7   2  16        0.94       -2.96     54.12 o 
  -6   2  16      184.31      178.20     64.26 o 
  -5   2  16      235.87      129.37     60.04 o 
  -4   2  16        6.90      -30.65     48.83 o 
  -3   2  16       74.73       53.91     47.56 o 
  -2   2  16       53.56       34.03     50.73 o 
  -1   2  16       63.37       20.93     58.13 o 
   0   2  16      130.16      168.69     60.25 o 
   1   2  16       59.88       68.28     59.40 o 
   2   2  16      325.34      278.83     71.03 o 
   3   2  16      142.81       72.93     56.86 o 
   4   2  16      390.73      555.33    103.37 o 
   5   2  16      101.37       50.31     60.88 o 
   6   2  16        0.72      -74.41     54.96 o 
   7   2  16        4.41       13.74     63.21 o 
  -6   3  16       84.32       46.93     53.06 o 
  -5   3  16       11.68        6.34     54.54 o 
  -4   3  16      168.24      138.04     56.86 o 
  -3   3  16      179.86      185.18     65.53 o 
  -2   3  16       12.97       19.03     50.31 o 
  -1   3  16      187.80      156.64     64.90 o 
   0   3  16      203.57      191.73     74.62 o 
   1   3  16       97.11       86.46     63.21 o 
   2   3  16       62.67       70.18     62.36 o 
   3   3  16      285.83      276.71     89.63 o 
   4   3  16      137.36       89.42     73.35 o 
   5   3  16      156.63      169.96     83.92 o 
   6   3  16       10.20      -10.36     73.35 o 
   7   3  16       57.40       24.31     78.64 o 
  -5   4  16       52.96      111.83     74.20 o 
  -4   4  16       38.40       49.04     63.42 o 
  -3   4  16       29.50       66.59     69.55 o 
  -2   4  16      251.23      322.37     84.77 o 
  -1   4  16        9.52        6.34     69.34 o 
   0   4  16      139.96      102.10     77.79 o 
   1   4  16       38.70       53.06     69.97 o 
   2   4  16        8.22       49.68     78.64 o 
   3   4  16       55.85       71.24     76.52 o 
   4   4  16       22.33       27.90     77.79 o 
   5   4  16      145.16       61.94     85.83 o 
  -2   5  16       15.93       75.47     86.25 o 
  -1   5  16        9.77        2.54     75.04 o 
   0   5  16      126.86      115.84     79.91 o 
   1   5  16       68.90       97.66     83.08 o 
   2   5  16       17.91      -10.15     78.43 o 
  -5  -4  17        1.96       48.31     54.56 o 
  -4  -4  17        9.05       24.64     53.57 o 
  -3  -4  17       78.85      133.46     55.70 o 
  -2  -4  17       63.54       81.01     45.24 o 
  -1  -4  17       59.84      111.61     44.90 o 
   0  -4  17      110.45      203.36     72.09 o 
   1  -4  17        9.12       14.24     48.22 o 
   2  -4  17       87.09      158.06     53.42 o 
   3  -4  17       21.53       -9.30     80.54 o 
   4  -4  17       48.51       22.83     80.33 o 
  -7  -3  17       20.60        8.56     51.53 o 
  -6  -3  17       54.54      102.48     50.84 o 
  -5  -3  17      173.47      234.81     55.92 o 
  -4  -3  17       82.92       94.46     49.55 o 
  -3  -3  17       57.15       55.46     43.97 o 
  -2  -3  17      110.26      165.53     48.04 o 
  -1  -3  17        7.52       35.20     41.41 o 
   0  -3  17      121.66      125.14     61.09 o 
   1  -3  17      235.52      241.31     49.66 o 
   2  -3  17       84.99       89.92     40.30 o 
   3  -3  17      316.66      296.17     53.58 o 
   4  -3  17       15.22       44.39     69.97 o 
   5  -3  17      162.72      191.94     85.83 o 
   6  -3  17       79.23      113.52     74.41 o 
  -8  -2  17        8.84        8.02     41.55 o 
  -7  -2  17       81.93       66.41     47.79 o 
  -6  -2  17       81.36      110.30     45.03 o 
  -5  -2  17       56.65       90.60     46.55 o 
  -4  -2  17      466.23      592.76     64.04 o 
  -3  -2  17      106.34       85.83     44.11 o 
  -2  -2  17      359.35      392.71     54.81 o 
  -1  -2  17      100.73      142.48     49.25 o 
   0  -2  17       49.68       25.48     35.62 o 
   1  -2  17      139.76      127.33     42.34 o 
   2  -2  17      228.91      242.18     43.77 o 
   3  -2  17      175.36      231.68     67.33 o 
   4  -2  17      436.79      441.81     87.31 o 
   5  -2  17       28.06       83.08     61.52 o 
   6  -2  17      184.02      268.89     81.81 o 
   7  -2  17       27.18       23.68     65.53 o 
  -9  -1  17       66.17       53.98     40.46 o 
  -8  -1  17        7.12      -22.22     37.60 o 
  -7  -1  17       24.77       38.11     35.20 o 
  -6  -1  17       45.30       64.91     36.80 o 
  -5  -1  17       49.80       58.64     41.66 o 
  -4  -1  17       10.29       -5.54     35.30 o 
  -3  -1  17        8.64       33.83     41.43 o 
  -2  -1  17      403.95      351.34     68.07 o 
  -1  -1  17      459.47      413.39     47.49 o 
   0  -1  17       17.03       28.46     33.90 o 
   1  -1  17      704.00      828.75     67.75 o 
   2  -1  17      343.86      424.77     80.01 o 
   3  -1  17       98.21      120.20     38.10 o 
   4  -1  17      108.04       65.59     37.88 o 
   5  -1  17      233.89      282.21     66.80 o 
   6  -1  17       91.48       91.53     52.00 o 
   7  -1  17      100.88      101.68     66.17 o 
  -9   0  17        1.43       93.44     75.89 o 
  -8   0  17      103.81      185.04     49.00 o 
  -7   0  17      232.12      252.87     46.30 o 
  -6   0  17        1.14       48.04     66.06 o 
  -5   0  17       12.70       -4.93     33.93 o 
  -4   0  17        0.25      -28.33     43.76 o 
  -3   0  17      300.58      351.55     71.66 o 
  -2   0  17      665.18      814.50     93.65 o 
  -1   0  17       30.91       67.86     60.25 o 
   0   0  17     1002.24     1062.88     97.03 o 
   1   0  17       46.51       55.17     55.38 o 
   2   0  17      183.80      208.01     61.94 o 
   3   0  17      113.55      141.63     63.21 o 
   4   0  17        1.04        7.96     33.26 o 
   5   0  17       72.12       54.80     38.49 o 
   6   0  17       83.31      141.42     58.77 o 
   7   0  17      215.21      247.96     73.35 o 
   8   0  17      216.19      269.95     78.43 o 
  -7   1  17       20.61       -3.59     53.48 o 
  -6   1  17       49.94       96.40     58.56 o 
  -5   1  17       35.33       42.91     55.81 o 
  -4   1  17        9.41       14.16     51.79 o 
  -3   1  17       25.74       13.11     49.04 o 
  -2   1  17      403.85      436.32     82.87 o 
  -1   1  17      436.36      408.62     74.62 o 
   0   1  17       13.80      -37.21     43.12 o 
   1   1  17      613.30      496.35     87.52 o 
   2   1  17      371.61      306.52     80.33 o 
   3   1  17      109.19      169.75     67.43 o 
   4   1  17      116.21      149.03     67.01 o 
   5   1  17      279.80      349.22     85.40 o 
   6   1  17      104.07      146.71     76.10 o 
  -7   2  17       87.81       22.83     52.00 o 
  -6   2  17       86.89       92.38     55.38 o 
  -5   2  17       45.87       88.79     60.88 o 
  -4   2  17      432.55      324.07     78.43 o 
  -3   2  17       85.64       95.55     54.33 o 
  -2   2  17      424.77      342.25     78.85 o 
  -1   2  17      122.03      120.07     69.76 o 
   0   2  17       44.05       12.89     48.20 o 
   1   2  17      112.98      170.38     67.86 o 
   2   2  17      249.64      218.37     74.20 o 
   3   2  17      151.39       92.38     69.76 o 
   4   2  17      404.22      401.86     94.70 o 
   5   2  17       30.51       41.01     70.61 o 
   6   2  17      177.13      259.17     87.09 o 
  -6   3  17       53.94      -63.42     52.85 o 
  -5   3  17      162.05       14.59     52.43 o 
  -4   3  17       87.52       76.31     65.11 o 
  -3   3  17       49.63      -10.57     48.83 o 
  -2   3  17      136.64      136.98     69.13 o 
  -1   3  17       14.03       17.33     62.36 o 
   0   3  17      118.15      113.10     68.70 o 
   1   3  17      207.91      119.01     75.47 o 
   2   3  17       95.54       51.37     72.72 o 
   3   3  17      293.28      304.83     94.07 o 
   4   3  17       11.46       45.45     74.62 o 
   5   3  17      151.77      257.69     95.55 o 
   6   3  17       77.38       65.11     82.87 o 
  -5   4  17        2.82       38.47     68.91 o 
  -4   4  17        7.53       16.07     67.43 o 
  -3   4  17       78.30      133.18     71.03 o 
  -2   4  17       64.83        8.46     71.24 o 
  -1   4  17       44.86       50.10     67.01 o 
   0   4  17      107.01      141.42     80.12 o 
   1   4  17       12.15       41.86     65.11 o 
   2   4  17       99.20      -15.64     77.79 o 
   3   4  17       27.55      -28.54     78.64 o 
   4   4  17       45.88        9.94     78.43 o 
  -4  -4  18       16.24       60.92     59.08 o 
  -3  -4  18       28.93       -1.81     48.20 o 
  -2  -4  18       58.08      129.67     51.69 o 
  -1  -4  18       59.51       69.01     46.15 o 
   0  -4  18       19.32       73.99     65.53 o 
   1  -4  18       83.55      142.20     57.14 o 
   2  -4  18      224.60      381.35    108.87 o 
   3  -4  18       16.82       -5.07     80.12 o 
  -6  -3  18        7.79      -32.19     40.39 o 
  -5  -3  18       25.34       51.68     48.38 o 
  -4  -3  18       73.41       66.60     46.08 o 
  -3  -3  18       46.05      112.36     49.83 o 
  -2  -3  18       37.33       47.94     41.22 o 
  -1  -3  18      242.37      273.63     51.79 o 
   0  -3  18      199.89      245.00     49.41 o 
   1  -3  18       13.53       26.05     41.23 o 
   2  -3  18       59.80      103.01     44.72 o 
   3  -3  18      142.11      230.21     82.87 o 
   4  -3  18       27.89       29.17     69.76 o 
   5  -3  18       86.47       56.44     72.72 o 
  -7  -2  18       21.20      -25.56     42.92 o 
  -6  -2  18       48.65       61.65     47.01 o 
  -5  -2  18      118.88      110.49     48.35 o 
  -4  -2  18      102.26       96.13     46.00 o 
  -3  -2  18      277.14      285.82    120.71 o 
  -2  -2  18      346.44      507.39     59.22 o 
  -1  -2  18        6.88       12.68     50.95 o 
   0  -2  18      208.69      261.71     50.43 o 
   1  -2  18      114.46       91.71     40.11 o 
   2  -2  18       67.59       75.60     39.18 o 
   3  -2  18        8.44       31.27     41.65 o 
   4  -2  18      124.03       97.03     63.84 o 
   5  -2  18      110.80      197.65     73.99 o 
   6  -2  18      191.73      277.35     80.75 o 
  -8  -1  18       94.32      122.83     47.02 o 
  -7  -1  18      103.66      146.81     47.79 o 
  -6  -1  18       81.69       88.46     45.62 o 
  -5  -1  18       25.93      -20.22     32.30 o 
  -4  -1  18      126.20      192.94     46.84 o 
  -3  -1  18      297.42      311.17     70.82 o 
  -2  -1  18       29.77       36.78     53.06 o 
  -1  -1  18      104.26      107.81     50.52 o 
   0  -1  18       77.09      149.03     61.30 o 
   1  -1  18      222.61      215.12     48.83 o 
   2  -1  18       63.59       49.29     34.58 o 
   3  -1  18      275.24      295.21     48.50 o 
   4  -1  18      252.00      262.78     47.83 o 
   5  -1  18      213.10      208.64     66.17 o 
   6  -1  18       34.94       47.14     61.52 o 
   7  -1  18      122.63      206.53     71.66 o 
  -8   0  18       75.08      110.21     45.85 o 
  -7   0  18       35.04       16.65     45.68 o 
  -6   0  18      167.04      232.33     52.19 o 
  -5   0  18        6.06       34.25     59.82 o 
  -4   0  18       24.67       34.67     59.19 o 
  -3   0  18        5.25       52.64     63.63 o 
  -2   0  18       46.21      117.53     69.97 o 
  -1   0  18      339.28      322.59     69.13 o 
   0   0  18       88.20      127.68     53.06 o 
   1   0  18      231.11      276.08     72.93 o 
   2   0  18      729.57      796.11    100.83 o 
   3   0  18        6.83       54.96     57.50 o 
   4   0  18      389.79      513.47     93.01 o 
   5   0  18       25.20       28.75     57.29 o 
   6   0  18        6.32        5.71     52.00 o 
   7   0  18       11.16       25.58     54.12 o 
  -8   1  18       86.99      131.70     60.25 o 
  -7   1  18       88.62       81.60     61.09 o 
  -6   1  18       91.59       71.03     56.02 o 
  -4   1  18      104.98       62.36     59.19 o 
  -3   1  18      305.19      173.55     65.74 o 
  -2   1  18       35.24       -4.65     53.69 o 
  -1   1  18      123.76      145.86     68.28 o 
   0   1  18       81.95      121.97     68.49 o 
   1   1  18      219.98      186.87     64.26 o 
   2   1  18       48.18       39.74     63.00 o 
   3   1  18      215.49      320.89     77.16 o 
   4   1  18      242.06      208.86     75.68 o 
   5   1  18      227.50      256.00     84.13 o 
   6   1  18       36.36       74.83     73.99 o 
  -7   2  18       19.79       38.68     62.15 o 
  -6   2  18       49.87        4.02     57.92 o 
  -5   2  18      124.06      124.93     60.25 o 
  -4   2  18       94.72       65.32     52.85 o 
  -3   2  18      325.73      343.09     83.71 o 
  -2   2  18      392.83      499.31     97.87 o 
  -1   2  18        9.47       33.82     67.01 o 
   0   2  18      188.53      131.49     61.52 o 
   1   2  18      107.74      113.31     66.38 o 
   2   2  18       84.51       48.41     64.26 o 
   3   2  18        1.33        2.33     61.94 o 
   4   2  18       89.47       39.74     71.87 o 
   5   2  18      114.84      195.33     85.61 o 
   6   2  18      190.79      226.82     94.70 o 
  -6   3  18        7.03      -76.42     50.95 o 
  -5   3  18       27.62      -47.77     54.96 o 
  -4   3  18       63.07       54.54     67.86 o 
  -3   3  18       42.79       12.05     59.40 o 
  -2   3  18       30.93       21.56     60.67 o 
  -1   3  18      219.30      187.29     75.89 o 
   0   3  18      200.75      143.54     81.17 o 
   1   3  18       27.33       86.04     67.01 o 
   2   3  18       47.27       25.79     65.53 o 
   3   3  18      162.01      188.35     83.92 o 
   4   3  18       24.68       76.31     81.81 o 
   5   3  18       84.61      101.26     90.48 o 
  -4   4  18       14.58      -32.77     67.86 o 
  -3   4  18       31.31       23.46     75.04 o 
  -2   4  18       54.36      104.43     80.96 o 
  -1   4  18       69.34       98.51     78.85 o 
   0   4  18       27.71      -24.31     68.70 o 
   1   4  18       96.87       81.39     84.77 o 
   2   4  18      236.90      230.84     99.78 o 
   3   4  18       18.14       -6.55     85.83 o 
  -3  -4  19       22.20       14.27     47.49 o 
  -2  -4  19       18.40       18.05     47.87 o 
  -1  -4  19       10.29       78.28     52.66 o 
   0  -4  19        2.34       31.65     45.87 o 
   1  -4  19       52.69       95.10     50.44 o 
  -5  -3  19       53.40       72.71     49.66 o 
  -4  -3  19        1.59       34.30     49.97 o 
  -3  -3  19       62.20       56.98     46.61 o 
  -2  -3  19      124.22       82.71     48.29 o 
  -1  -3  19       75.50       79.06     57.71 o 
   0  -3  19        9.71       27.60     46.66 o 
   1  -3  19      152.26      178.29     58.03 o 
   2  -3  19      107.11      201.85     54.33 o 
   3  -3  19       29.94       21.56     68.07 o 
   4  -3  19       95.58       83.29     78.00 o 
  -7  -2  19       27.20       36.64     48.95 o 
  -6  -2  19        7.80        3.68     48.01 o 
  -5  -2  19       24.82       31.77     42.91 o 
  -4  -2  19       31.51       71.73     43.71 o 
  -3  -2  19      114.91      148.01     50.98 o 
  -2  -2  19        4.09       13.95     56.65 o 
  -1  -2  19      227.59      325.76     70.82 o 
   0  -2  19      408.97      372.85     57.23 o 
   1  -2  19       12.95      -14.57     34.78 o 
   2  -2  19      193.71      205.31     49.32 o 
   3  -2  19        3.56       24.59     43.70 o 
   4  -2  19        1.12       20.93     57.08 o 
   5  -2  19       21.63        4.23     60.67 o 
  -7  -1  19       22.28       31.08     42.45 o 
  -6  -1  19       90.34      139.40     49.14 o 
  -5  -1  19       89.95       75.93     45.77 o 
  -4  -1  19       38.74        4.44     49.68 o 
  -3  -1  19      267.09      266.36     71.66 o 
  -2  -1  19      107.06      140.15     61.52 o 
  -1  -1  19       76.40       87.52     58.77 o 
   0  -1  19      135.49      179.90     64.90 o 
   1  -1  19      295.29      319.84     82.44 o 
   2  -1  19       59.40       -4.44     54.12 o 
   3  -1  19        0.20        9.57     34.88 o 
   4  -1  19      177.37      202.47     46.74 o 
   5  -1  19      262.32      216.89     69.13 o 
   6  -1  19      100.59       48.62     63.21 o 
  -8   0  19       80.69       44.05     53.12 o 
  -7   0  19       57.99       83.79     51.10 o 
  -6   0  19        1.68       15.43     65.32 o 
  -5   0  19       67.93       37.63     65.11 o 
  -4   0  19      250.57      407.35     88.79 o 
  -3   0  19       73.38      155.16     65.32 o 
  -2   0  19       11.64       75.26     54.33 o 
  -1   0  19       16.92       54.12     61.52 o 
   0   0  19       34.05       46.93     59.40 o 
   1   0  19      256.47      231.48     75.47 o 
   2   0  19       40.69       84.35     62.57 o 
   3   0  19      287.69      307.15     75.68 o 
   4   0  19      345.36      398.69     91.32 o 
   5   0  19        9.87      -33.61     54.33 o 
  -7   1  19       21.46       57.29     59.61 o 
  -6   1  19      102.22       88.57     53.69 o 
  -5   1  19      106.46      125.14     67.01 o 
  -4   1  19       35.71       69.76     64.47 o 
  -3   1  19      298.30      287.49     78.64 o 
  -2   1  19      140.12      134.87     64.05 o 
  -1   1  19       87.30       85.61     67.22 o 
   0   1  19      116.85       67.86     67.22 o 
   1   1  19      291.27      312.02     84.56 o 
   2   1  19       29.86       32.77     55.17 o 
   3   1  19        8.87        7.82     52.00 o 
   4   1  19      177.52      181.38     77.79 o 
   5   1  19      240.83      254.31     86.46 o 
  -7   2  19       29.35       44.60     55.81 o 
  -6   2  19        5.63       16.28     55.17 o 
  -5   2  19       21.06       20.29     65.32 o 
  -4   2  19       26.70       55.60     64.69 o 
  -3   2  19       99.63      133.60     65.74 o 
  -2   2  19        0.38       11.42     67.22 o 
  -1   2  19      216.65      242.47     82.65 o 
   0   2  19      465.37      412.22     94.49 o 
   1   2  19        9.43      -23.25     60.67 o 
   2   2  19      167.05       83.08     72.51 o 
   3   2  19        5.06       60.04     63.21 o 
   4   2  19        0.22      -39.32     58.56 o 
   5   2  19       18.51      -42.70     70.39 o 
  -5   3  19       55.53      -15.85     60.88 o 
  -4   3  19        2.36      -19.66     64.26 o 
  -3   3  19       81.58      -41.01     63.00 o 
  -2   3  19      125.66       89.63     68.07 o 
  -1   3  19       67.47       59.40     63.21 o 
   0   3  19        5.29       17.55     65.74 o 
   1   3  19      134.80      113.52     76.31 o 
   2   3  19      116.37       88.79     83.08 o 
   3   3  19       28.38       94.07     79.91 o 
   4   3  19       98.94      119.44     86.46 o 
  -3   4  19       21.47        8.67     68.70 o 
  -2   4  19       20.53      -14.37     74.62 o 
  -1   4  19        7.55       29.17     74.62 o 
   0   4  19        2.45       48.62     82.23 o 
   1   4  19       49.24       71.66     80.54 o 
  -4  -3  20       65.77      115.27     53.55 o 
  -3  -3  20        8.41      -33.28     44.70 o 
  -2  -3  20       25.46        8.18     46.92 o 
  -1  -3  20       76.15       41.86     64.69 o 
   0  -3  20       79.53      121.18     47.86 o 
   1  -3  20       33.69       22.91     44.29 o 
   2  -3  20       96.57      117.05     47.31 o 
  -6  -2  20       79.32      117.96     49.19 o 
  -5  -2  20       15.58       -6.38     49.37 o 
  -4  -2  20      103.73      126.08     53.49 o 
  -3  -2  20      119.98      139.73     61.73 o 
  -2  -2  20       55.00       78.22     61.94 o 
  -1  -2  20      106.50      202.73     65.74 o 
   0  -2  20        3.14       68.91     61.30 o 
   1  -2  20      616.02      720.10    112.88 o 
   2  -2  20      524.18      573.23     68.95 o 
   3  -2  20       67.20       71.79     47.89 o 
   4  -2  20      103.00       94.70     66.17 o 
  -7  -1  20       22.11       50.31     61.09 o 
  -6  -1  20       10.83       55.15     52.83 o 
  -5  -1  20        4.74      -29.88     40.30 o 
  -4  -1  20       79.03      133.39     58.56 o 
  -3  -1  20      153.43      122.40     64.69 o 
  -2  -1  20       20.16       34.46     61.30 o 
  -1  -1  20      156.21      251.77     75.89 o 
   0  -1  20       67.05      101.26     73.14 o 
   1  -1  20       20.92       30.44     53.06 o 
   2  -1  20       20.93        8.46     52.00 o 
   3  -1  20        7.11       24.10     61.30 o 
   4  -1  20       90.75       68.91     61.73 o 
  -7   0  20        1.43       54.33     57.29 o 
  -6   0  20        2.26       21.98     65.11 o 
  -5   0  20       46.19       66.17     64.69 o 
  -4   0  20       12.35       11.63     58.56 o 
  -3   0  20      110.57      166.15     79.91 o 
  -2   0  20      198.33      192.37     78.43 o 
  -1   0  20        0.86        3.38     50.52 o 
   0   0  20      112.55       41.64     65.95 o 
   1   0  20        2.91        9.30     56.65 o 
   2   0  20       28.42       -0.85     64.05 o 
   3   0  20       43.21       68.07     68.07 o 
   4   0  20        0.17       47.14     71.24 o 
   5   0  20      321.78      441.60     96.82 o 
  -7   1  20       27.40      -36.78     48.83 o 
  -6   1  20        8.92      -10.57     51.79 o 
  -5   1  20       11.69       44.60     65.53 o 
  -4   1  20       91.74      129.16     67.43 o 
  -3   1  20      152.13      121.13     68.70 o 
  -2   1  20       22.48       50.31     57.71 o 
  -1   1  20      153.58      234.43     83.08 o 
   0   1  20       90.52       95.13     61.73 o 
   1   1  20       24.21        9.51     57.29 o 
   2   1  20       33.21      -17.55     68.07 o 
   3   1  20        7.53        9.51     67.43 o 
   4   1  20       99.10      109.29     72.72 o 
   5   1  20        6.99      -58.77     65.32 o 
  -6   2  20       82.46      124.51     76.95 o 
  -5   2  20       19.35      -54.54     59.19 o 
  -4   2  20      100.86       81.60     67.65 o 
  -3   2  20      123.92       91.53     76.95 o 
  -2   2  20       49.79        4.65     57.92 o 
  -1   2  20      111.49       67.86     70.39 o 
   0   2  20        7.09      -24.10     63.84 o 
   1   2  20      541.90      498.68    105.91 o 
   2   2  20      454.60      334.64     92.80 o 
   3   2  20       94.24      109.92     70.61 o 
   4   2  20      127.69      101.89     79.48 o 
  -4   3  20       65.22       -3.17     68.28 o 
  -3   3  20       12.13      -54.75     60.67 o 
  -2   3  20       28.38       36.36     64.90 o 
  -1   3  20       77.93      109.08     71.03 o 
   0   3  20       71.96      138.25     79.91 o 
   1   3  20       37.91       74.83     81.81 o 
   2   3  20       87.69       55.81     83.92 o 
   3   3  20      129.35      162.56     95.97 o 
  -2  -3  21       59.88       85.40     72.93 o 
  -1  -3  21        4.20       21.95     48.44 o 
   0  -3  21       98.04      120.52     54.16 o 
   1  -3  21       91.08      110.57     54.44 o 
  -5  -2  21       67.71       72.47     50.87 o 
  -4  -2  21       73.45      100.24     54.35 o 
  -3  -2  21        8.05       36.15     57.50 o 
  -2  -2  21       26.44       40.59     60.67 o 
  -1  -2  21       13.09       24.31     51.79 o 
   0  -2  21       38.09       60.46     63.63 o 
   1  -2  21       17.31       20.72     61.73 o 
   2  -2  21        9.57       89.42     79.06 o 
   3  -2  21      220.47      234.43     71.87 o 
  -6  -1  21       43.68       88.63     54.94 o 
  -5  -1  21       11.12        8.88     52.43 o 
  -4  -1  21       98.40      105.91     61.09 o 
  -3  -1  21      114.01      120.28     72.30 o 
  -2  -1  21      123.51      116.48     75.89 o 
  -1  -1  21       57.97       75.89     74.83 o 
   0  -1  21       10.08       67.86     74.62 o 
   1  -1  21       76.68       45.24     67.86 o 
   2  -1  21      154.51      174.40     73.35 o 
   3  -1  21       73.02       26.21     68.70 o 
   4  -1  21       16.02      -79.27     52.85 o 
  -6   0  21        3.87      -62.57     60.25 o 
  -5   0  21       13.02       25.58     78.43 o 
  -4   0  21       27.44      122.40     81.17 o 
  -3   0  21       53.45       91.32     62.78 o 
  -2   0  21        1.65      -30.44     52.21 o 
  -1   0  21      193.56      209.49     69.13 o 
   0   0  21      121.55      157.07     71.24 o 
   1   0  21       61.58       46.93     57.08 o 
   2   0  21       60.50       68.91     73.14 o 
   3   0  21        1.45      -39.95     62.15 o 
   4   0  21        1.93        7.40     65.11 o 
  -6   1  21       50.19      164.25     79.91 o 
  -5   1  21       15.79      -24.52     56.86 o 
  -4   1  21       99.61      113.94     68.91 o 
  -3   1  21      107.32       43.34     72.09 o 
  -2   1  21      104.43      150.30     68.70 o 
  -1   1  21       55.02       66.59     70.18 o 
   0   1  21       13.81       11.63     64.47 o 
   1   1  21       70.90      133.81     73.78 o 
   2   1  21      152.71      194.06     76.52 o 
   3   1  21       83.63      100.41     70.82 o 
   4   1  21       29.17       12.68     64.26 o 
  -5   2  21       93.48      124.09     70.61 o 
  -4   2  21      104.13       35.94     64.47 o 
  -3   2  21        7.20      -45.03     55.81 o 
  -2   2  21       19.89       53.91     75.47 o 
  -1   2  21       13.61       62.78     73.56 o 
   0   2  21       36.32       67.22     63.84 o 
   1   2  21       30.12       38.47     68.28 o 
   2   2  21        7.16       58.56     69.34 o 
   3   2  21      230.10      211.18     88.57 o 
  -2   3  21       63.62       49.04     75.68 o 
  -1   3  21        5.05      -38.05     58.56 o 
   0   3  21       96.17      129.58     82.44 o 
   1   3  21       97.74       78.64     84.77 o 
  -3  -2  22      135.90      171.02     76.52 o 
  -2  -2  22       78.21      142.90     64.47 o 
  -1  -2  22       12.84       32.13     62.15 o 
   0  -2  22       82.14      126.62     74.41 o 
   1  -2  22       28.63       23.46     67.65 o 
   2  -2  22       49.90      161.93     82.87 o 
  -4  -1  22       76.72       67.43     69.13 o 
  -3  -1  22       60.47       93.65     80.75 o 
  -2  -1  22       35.72       70.82     68.49 o 
  -1  -1  22       60.76      125.57     86.88 o 
   0  -1  22       55.76       33.61     61.09 o 
   1  -1  22        2.20       51.58     60.67 o 
   2  -1  22       43.48       39.53     74.41 o 
   3  -1  22       29.93       72.51     71.87 o 
  -5   0  22        0.02       18.18     60.46 o 
  -4   0  22       60.87       64.47     65.11 o 
  -3   0  22       20.65       66.59     75.68 o 
  -2   0  22       32.42       32.13     65.32 o 
  -1   0  22       42.67       96.18     77.37 o 
   0   0  22        0.76      -30.44     57.50 o 
   1   0  22       48.94       90.48     64.69 o 
   2   0  22       18.29       -7.61     68.70 o 
   3   0  22      114.65      108.87     81.17 o 
  -4   1  22       92.64      104.01     69.97 o 
  -3   1  22       71.15       -1.06     71.87 o 
  -2   1  22       31.99       97.45     68.91 o 
  -1   1  22       59.64      112.25     73.56 o 
   0   1  22       56.98       89.84     78.22 o 
   1   1  22        3.07      -23.04     73.78 o 
   2   1  22       36.95       34.67     75.26 o 
   3   1  22       23.00       32.77     73.99 o 
  -3   2  22      102.03      133.60     86.88 o 
  -2   2  22       75.15       76.52     81.39 o 
  -1   2  22        9.23      -22.83     64.26 o 
   0   2  22       84.60      119.86     84.56 o 
   1   2  22       27.48       77.79     69.55 o 
   2   2  22       47.16       89.21     72.93 o 
  -2  -1  23       99.45      193.64     82.65 o 
  -1  -1  23        0.43      -20.93     59.61 o 
   0  -1  23       22.34       28.75     71.87 o 
   1  -1  23       36.35       15.22     67.86 o 
  -3   0  23        2.13       16.91     56.86 o 
  -2   0  23        0.31       32.55     71.03 o 
  -1   0  23        7.81       -2.33     66.38 o 
   0   0  23       42.25      -21.98     75.26 o 
   1   0  23        5.35       -1.27     70.39 o 
  -2   1  23      105.38       57.50     71.24 o 
  -1   1  23        0.71       22.41     70.61 o 
   0   1  23       23.92      -28.96     76.74 o 
   1   1  23       48.67       61.30     84.35 o 
                                                 
